# Supplementary material for: Paediatric DNA methylation profile scores: a systematic review and open-source atlas
Source: eBioMedicine. 2026 May 22;128:106300. doi: 10.1016/j.ebiom.2026.106300 (PMC13224112; doi:10.1016/j.ebiom.2026.106300)
Supplement: Supplementary Table S1 [file mmc2.xlsx]

## Sheet: Table S1
Phenotype	Category	Author	Year	Title	DOI	n CpGs	Based on	Sample size	n Cases	n Controls	Sample type	Developmental period	Tissue	Array	Ancestry	Publication type	Journal	Keywords	Abstract	Author_list	Date	Dimension reduction (1)	Dimension reduction (2)	Dimension reduction (3)	Dimension reduction (4)	Dimension reduction (5)	Weights estimation	Internal validation	External validation	Performance	Comparison	Missing_value_note	Covariates
16p11.2 deletion syndrome	Genetic syndromes	Levy et al.	2022	Novel diagnostic DNA methylation episignatures expand and refine the epigenetic landscapes of Mendelian disorders	10.1016/j.xhgg.2021.100075	1660	Raw individual-level data	720	180	540	Case control	Childhood and adolescence	Peripheral blood	Multiple (450K, EPICv1)	Not reported	Journal Article	Human Genetics and Genomics Advances	['Episignatures', 'Neurodevelopmental disorders', 'DNA methylation', 'Epigenetics', 'Clinical diagnostics']	Summary Overlapping clinical phenotypes and an expanding breadth and complexity of genomic associations are a growing challenge in the diagnosis and clinical management of Mendelian disorders. The functional consequences and clinical impacts of genomic variation may involve unique, disorder-specific, genomic DNA methylation episignatures. In this study, we describe 19 novel episignature disorders…	['Levy, Michael A.', 'McConkey, Haley', 'Kerkhof, Jennifer', 'Barat-Houari, Mouna', 'Bargiacchi, Sara', 'Biamino, Elisa', 'Bralo, María Palomares', 'Cappuccio, Gerarda', 'Ciolfi, Andrea', 'Clarke, Angus', 'DuPont, Barbara R.', 'Elting, Mariet W.', 'Faivre, Laurence', 'Fee, Timothy', 'Fletcher, Robin S.', 'Cherik, Florian', 'Foroutan, Aidin', 'Friez, Michael J.', 'Gervasini, Cristina', 'Haghshenas…	2022-01-13	Association DNAm phenotype | P-value | top-ranking ?	Association DNAm phenotype | AUC | ?	Pruning | Pairwise correlation | ?			Machine learning | Support vector machine	4-fold cross-validation	No	Not assessed	No	Not reported	Cell type
22q11.2 deletion syndrome	Genetic syndromes	Levy et al.	2022	Novel diagnostic DNA methylation episignatures expand and refine the epigenetic landscapes of Mendelian disorders	10.1016/j.xhgg.2021.100075	5000	Raw individual-level data	660	110	550	Case control	Childhood and adolescence	Peripheral blood	Multiple (450K, EPICv1)	Not reported	Journal Article	Human Genetics and Genomics Advances	['Episignatures', 'Neurodevelopmental disorders', 'DNA methylation', 'Epigenetics', 'Clinical diagnostics']	Summary Overlapping clinical phenotypes and an expanding breadth and complexity of genomic associations are a growing challenge in the diagnosis and clinical management of Mendelian disorders. The functional consequences and clinical impacts of genomic variation may involve unique, disorder-specific, genomic DNA methylation episignatures. In this study, we describe 19 novel episignature disorders…	['Levy, Michael A.', 'McConkey, Haley', 'Kerkhof, Jennifer', 'Barat-Houari, Mouna', 'Bargiacchi, Sara', 'Biamino, Elisa', 'Bralo, María Palomares', 'Cappuccio, Gerarda', 'Ciolfi, Andrea', 'Clarke, Angus', 'DuPont, Barbara R.', 'Elting, Mariet W.', 'Faivre, Laurence', 'Fee, Timothy', 'Fletcher, Robin S.', 'Cherik, Florian', 'Foroutan, Aidin', 'Friez, Michael J.', 'Gervasini, Cristina', 'Haghshenas…	2022-01-13	Association DNAm phenotype | P-value | top-ranking ?	Association DNAm phenotype | AUC | ?	Pruning | Pairwise correlation | ?			Machine learning | Support vector machine	4-fold cross-validation	No	Not assessed	No	Not reported	Cell type
22q11.2 deletion syndrome	Genetic syndromes	Rooney et al.	2021	Identification of a DNA Methylation Episignature in the 22q11.2 Deletion Syndrome	10.3390/ijms22168611	1600	Raw individual-level data		490		Case control	Childhood and adolescence	Peripheral blood	EPICv1	Not reported	Journal Article	Int J Mol Sci		The 22q11.2 deletion syndrome (22q11.2DS) is the most common genomic disorder in humans and is the result of a recurrent 1.5 to 2.5 Mb deletion, encompassing approximately 20-40 genes, respectively. The clinical presentation of the typical deletion includes: Velocardiofacial, Di George, Opitz G/BBB and Conotruncalanomaly face syndromes. Atypical deletions (proximal, distal or nested) are rare and…	['Rooney, K.', 'Levy, M. A.', 'Haghshenas, S.', 'Kerkhof, J.', 'Rogaia, D.', 'Tedesco, M. G.', 'Imperatore, V.', 'Mencarelli, A.', 'Squeo, G. M.', 'Di Venere, E.', 'Di Cara, G.', 'Verrotti, A.', 'Merla, G.', 'Tedder, M. L.', 'DuPont, B. R.', 'Sadikovic, B.', 'Prontera, P.']	2021-08-10	Association DNAm phenotype | P-value | top-ranking 900	Association DNAm phenotype | P-value | top-ranking 900	Association DNAm phenotype | AUC | top-ranking 450	Pruning | Pairwise correlation | < 0.60		Machine learning | Support vector machine	4-fold cross-validation	Yes (n=1000)	Not reported	No	No	Cell type
22q11.2 deletion syndrome	Genetic syndromes	Trajkova et al.	2024	DNA methylation analysis in patients with neurodevelopmental disorders improves variant interpretation and reveals complexity	10.1016/j.xhgg.2024.100309	5000	Pre-established MPS	970	90	880	Case control	Childhood and adolescence	Peripheral blood	EPICv1	Not reported	Journal Article	Hum Genet Genom Adv	['EpiSign v.3', 'genetic analyzer', 'high throughput sequencer', 'E1A associated p300 protein', 'transcriptional regulator ATRX', 'adult', 'AlphaFold model', 'amino acid sequence', 'ANKRD11 gene', 'ARID1B gene', 'article', 'autosomal dominant 23', 'bioinformatics', 'blepharophimosis', 'borjeson forssman lehmann syndrome', 'BRWD3 gene', 'child', 'Claes Jensen syndrome', 'clinical article', 'coffin…	Analysis of genomic DNA methylation by generating epigenetic signature profiles (episignatures) is increasingly being implemented in genetic diagnosis. Here we report our experience using episignature analysis to resolve both uncomplicated and complex cases of neurodevelopmental disorders (NDDs). We analyzed 97 NDDs divided into (1) a validation cohort of 59 patients with likely pathogenic/pathog…	['Trajkova, S.', 'Kerkhof, J.', 'Rossi Sebastiano, M.', 'Pavinato, L.', 'Ferrero, E.', 'Giovenino, C.', 'Carli, D.', 'Di Gregorio, E.', 'Marinoni, R.', 'Mandrile, G.', 'Palermo, F.', 'Carestiato, S.', 'Cardaropoli, S.', 'Pullano, V.', 'Rinninella, A.', 'Giorgio, E.', 'Pippucci, T.', 'Dimartino, P.', 'Rzasa, J.', 'Rooney, K.', 'McConkey, H.', 'Petlichkovski, A.', 'Pasini, B.', 'Sukarova-Angelovska…	2024-06-10	None						Yes	No	not assessed	No	Not reported	Not reported
Abuse	Lifestyle and environment	Segura et al.	20250	Methylation profile scores of environmental exposures and risk of relapse after a first episode of schizophrenia	10.1016/j.euroneuro.2025.02.003	360	Published summary statistics (semi-supervised)	910			Cohort study	Adolescence	Blood	EPICv1	White	Journal Article	Eur Neuropsychopharmacol		Both genetic and environmental factors have been found to play a significant role in psychosis relapse, either independently or through their synergistic interaction. Recently, DNA methylation (DNAm) has been proposed through the calculation of methylation profile scores (MPS). The aim of the present study is to evaluate the association of MPS as a surrogate marker of the biological impact of ear…	['Segura, A. G.', 'Prohens, L.', 'Julia, L.', 'Amoretti, S.', 'M, R. Ibero', 'Pino-Camacho, L.', 'Cano-Escalera, G.', 'Mane, A.', 'Rodriguez-Jimenez, R.', 'Roldan, A.', 'Sarro, S.', 'Ibanez, A.', 'Usall, J.', 'Lobo, A.', 'Garcia-Rizo, C.', 'Cuesta, M. J.', 'Parellada, M.', 'Gonzalez-Pinto, A.', 'Berrocoso, E.', 'Bernardo, M.', 'Mas, S.', 'Rodriguez, N.', 'Perez-Ramos, A.', 'Salmeron, S.', 'Gonzal…	2025-05-04	Association DNAm phenotype | P-value | p < .05					Discovery EWAS | Linear regression	No	No	Not reported	No	Not reported	Age, sex and tobacco consumption,PRS of educational attainment
Abuse and neglect	Lifestyle and environment	Segura et al.	20250	Methylation profile scores of environmental exposures and risk of relapse after a first episode of schizophrenia	10.1016/j.euroneuro.2025.02.003	360	Published summary statistics (semi-supervised)	910			Cohort study	Adolescence	Blood	EPICv1	White	Journal Article	Eur Neuropsychopharmacol		Both genetic and environmental factors have been found to play a significant role in psychosis relapse, either independently or through their synergistic interaction. Recently, DNA methylation (DNAm) has been proposed through the calculation of methylation profile scores (MPS). The aim of the present study is to evaluate the association of MPS as a surrogate marker of the biological impact of ear…	['Segura, A. G.', 'Prohens, L.', 'Julia, L.', 'Amoretti, S.', 'M, R. Ibero', 'Pino-Camacho, L.', 'Cano-Escalera, G.', 'Mane, A.', 'Rodriguez-Jimenez, R.', 'Roldan, A.', 'Sarro, S.', 'Ibanez, A.', 'Usall, J.', 'Lobo, A.', 'Garcia-Rizo, C.', 'Cuesta, M. J.', 'Parellada, M.', 'Gonzalez-Pinto, A.', 'Berrocoso, E.', 'Bernardo, M.', 'Mas, S.', 'Rodriguez, N.', 'Perez-Ramos, A.', 'Salmeron, S.', 'Gonzal…	2025-05-04	Association DNAm phenotype | P-value | p < .05					Discovery EWAS | Linear regression	No	No	Not reported	No	Not reported	Age, sex and tobacco consumption,PRS of educational attainment
ADA	Biological markers	Waterfield et al.	2024	DNA methylation models of protein abundance across the lifecourse	10.1186/s13148-024-01802-y		Raw individual-level data	2220			Population-based	Mid childhood	Peripheral blood	Multiple (450K, EPICv1)	European	Journal Article	Clin Epigenetics		Multiple studies have shown that DNA methylation (DNAm) models of protein abundance can be informative about exposure, phenotype and disease risk. Here we investigate and provide descriptive details of the capacity of DNAm to capture non-genetic variation in protein abundance across the lifecourse. We evaluated the performance of 14 previously published DNAm models of protein abundance (episcores…	['Waterfield, Scott', 'Yousefi, Paul', 'Suderman, Matt']	2024-12-21	None					Penalized regression | Elastic net	5-fold cross-validation	No	Reported | Correlation | r = 0.136231632751718	No	Not reported	Not reported
ADA	Biological markers	Waterfield et al.	2024	DNA methylation models of protein abundance across the lifecourse	10.1186/s13148-024-01802-y		Raw individual-level data	2220			Population-based	Mid childhood	Peripheral blood	Multiple (450K, EPICv1)	European	Journal Article	Clin Epigenetics		Multiple studies have shown that DNA methylation (DNAm) models of protein abundance can be informative about exposure, phenotype and disease risk. Here we investigate and provide descriptive details of the capacity of DNAm to capture non-genetic variation in protein abundance across the lifecourse. We evaluated the performance of 14 previously published DNAm models of protein abundance (episcores…	['Waterfield, Scott', 'Yousefi, Paul', 'Suderman, Matt']	2024-12-21	None					Penalized regression | Elastic net	5-fold cross-validation	No	Reported | Correlation | r = -0.07	No	Not reported	Not reported
ADA	Biological markers	Waterfield et al.	2024	DNA methylation models of protein abundance across the lifecourse	10.1186/s13148-024-01802-y		Raw individual-level data	2220			Population-based	Mid childhood	Peripheral blood	Multiple (450K, EPICv1)	European	Journal Article	Clin Epigenetics		Multiple studies have shown that DNA methylation (DNAm) models of protein abundance can be informative about exposure, phenotype and disease risk. Here we investigate and provide descriptive details of the capacity of DNAm to capture non-genetic variation in protein abundance across the lifecourse. We evaluated the performance of 14 previously published DNAm models of protein abundance (episcores…	['Waterfield, Scott', 'Yousefi, Paul', 'Suderman, Matt']	2024-12-21	None					Penalized regression | Elastic net	5-fold cross-validation	No	Reported | Correlation | r = 0.052	No	Not reported	Not reported
ADAMTS	Biological markers	McKinnon et al.	2024	Epigenetic scores derived in saliva are associated with gestational age at birth	10.1186/s13148-024-01701-2	510	Pre-established MPS	3320			Cohort study	Birth	Saliva	EPICv1	White	Journal Article	Clin Epigenetics		BACKGROUND: Epigenetic scores (EpiScores), reflecting DNA methylation (DNAm)-based surrogates for complex traits, have been developed for multiple circulating proteins. EpiScores for pro-inflammatory proteins, such as C-reactive protein (DNAm CRP), are associated with brain health and cognition in adults and with inflammatory comorbidities of preterm birth in neonates. Social disadvantage can bec…	['McKinnon, K.', 'Conole, E. L. S.', 'Vaher, K.', 'Hillary, R. F.', 'Gadd, D. A.', 'Binkowska, J.', 'Sullivan, G.', 'Stevenson, A. J.', 'Corrigan, A.', 'Murphy, L.', 'Whalley, H. C.', 'Richardson, H.', 'Marioni, R. E.', 'Cox, S. R.', 'Boardman, J. P.']	2024-06-29	None						No	No	Not assessed	No	Not reported	age at sample, birthweight z-score, sex, and methylation processing batch
Adiponectin	Biological markers	McKinnon et al.	2024	Epigenetic scores derived in saliva are associated with gestational age at birth	10.1186/s13148-024-01701-2	390	Pre-established MPS	3320			Cohort study	Birth	Saliva	EPICv1	White	Journal Article	Clin Epigenetics		BACKGROUND: Epigenetic scores (EpiScores), reflecting DNA methylation (DNAm)-based surrogates for complex traits, have been developed for multiple circulating proteins. EpiScores for pro-inflammatory proteins, such as C-reactive protein (DNAm CRP), are associated with brain health and cognition in adults and with inflammatory comorbidities of preterm birth in neonates. Social disadvantage can bec…	['McKinnon, K.', 'Conole, E. L. S.', 'Vaher, K.', 'Hillary, R. F.', 'Gadd, D. A.', 'Binkowska, J.', 'Sullivan, G.', 'Stevenson, A. J.', 'Corrigan, A.', 'Murphy, L.', 'Whalley, H. C.', 'Richardson, H.', 'Marioni, R. E.', 'Cox, S. R.', 'Boardman, J. P.']	2024-06-29	None						No	No	Not assessed	No	Not reported	age at sample, birthweight z-score, sex, and methylation processing batch
ADNP-1 syndrome	Genetic syndromes	Aref-Eshghi et al.	2019	Diagnostic Utility of Genome-wide DNA Methylation Testing in Genetically Unsolved Individuals with Suspected Hereditary Conditions	10.1016/j.ajhg.2019.03.008	720	Raw individual-level data	5770	120	5650	Case control	Not reported	Peripheral blood	Multiple (450K, EPICv1)	Not reported	Journal Article	Am J Hum Genet	['genomic DNA', 'adult', 'article', 'case report', 'child', 'chromosome analysis', 'classifier', 'clinical article', 'clinical assessment', 'cohort analysis', 'congenital malformation', 'controlled study', 'copy number variation', 'diagnostic accuracy', 'diagnostic test accuracy study', 'diagnostic value', 'disease classification', 'DNA methylation', 'female', 'genetic disorder', 'genetic identif…	Conventional genetic testing of individuals with neurodevelopmental presentations and congenital anomalies (ND/CAs), i.e., the analysis of sequence and copy number variants, leaves a substantial proportion of them unexplained. Some of these cases have been shown to result from DNA methylation defects at a single locus (epi-variants), while others can exhibit syndrome-specific DNA methylation chan…	['Aref-Eshghi, E.', 'Bend, E. G.', 'Colaiacovo, S.', 'Caudle, M.', 'Chakrabarti, R.', 'Napier, M.', 'Brick, L.', 'Brady, L.', 'Carere, D. A.', 'Levy, M. A.', 'Kerkhof, J.', 'Stuart, A.', 'Saleh, M.', 'Beaudet, A. L.', 'Li, C.', 'Kozenko, M.', 'Karp, N.', 'Prasad, C.', 'Siu, V. M.', 'Tarnopolsky, M. A.', 'Ainsworth, P. J.', 'Lin, H.', 'Rodenhiser, D. I.', 'Krantz, I. D.', 'Deardorff, M. A.', 'Schw…	2019-04-05	Association DNAm phenotype | Methylation change | > 15%	Association DNAm phenotype | P-value | top-ranking 1000	Association DNAm phenotype | AUC | > .80	Pruning | Pairwise correlation | < 0.80		Machine learning | Support vector machine	Train/test split: 75/25% | 10-fold cross-validation	Yes (n = 965)	Not reported	No	No	Cell type
ADNP-1 syndrome	Genetic syndromes	Aref-Eshghi et al.	2020	Evaluation of DNA methylation episignatures for diagnosis and phenotype correlations in 42 Mendelian neurodevelopmental disorders	10.1016/j.ajhg.2020.01.019	1050	Raw individual-level data	7680	190	7490	Case control	Not reported	Peripheral blood	Multiple (450K, EPICv1)	Not reported	Journal Article	Am J Hum Genet	['Cohort Studies', '*DNA Methylation', 'Genetic Heterogeneity', 'Humans', 'Neurodevelopmental Disorders/*genetics', '*Phenotype', 'Syndrome', 'DNA methylation', 'EpiSign', 'VUS classification', 'episignature', 'molecular diagnostics', 'uncertain clinical cases', 'LA - eng', 'N1 - 1537-6605', 'Aref-Eshghi, Erfan', 'Kerkhof, Jennifer', 'Pedro, Victor P', 'Groupe DI France', 'Barat-Houari, Mouna', '…	Genetic syndromes frequently present with overlapping clinical features and inconclusive or ambiguous genetic findings which can confound accurate diagnosis and clinical management. An expanding number of genetic syndromes have been shown to have unique genomic DNA methylation patterns (called "episignatures"). Peripheral blood episignatures can be used for diagnostic testing as well as for the i…	['Aref-Eshghi, E.', 'Kerkhof, J.', 'Pedro, V. P.', 'Barat-Houari, M.', 'Ruiz-Pallares, N.', 'Andrau, J. C.', 'Lacombe, D.', 'Van-Gils, J.', 'Fergelot, P.', 'Dubourg, C.', 'Cormier-Daire, V.', 'Rondeau, S.', 'Lecoquierre, F.', 'Saugier-Veber, P.', 'Nicolas, G.', 'Lesca, G.', 'Chatron, N.', 'Sanlaville, D.', 'Vitobello, A.', 'Faivre, L.', 'Thauvin-Robinet, C.', 'Laumonnier, F.', 'Raynaud, M.', 'Ald…	2020-03-05	Association DNAm phenotype | Effect size * P-value | top-ranking 1000	Association DNAm phenotype | AUC | top-ranking 100-150	Pruning | R-squared | 0.60-0.80			Machine learning | Support vector machine	Train/test split: 75/25% | 10-fold cross-validation	Yes (n = 965)	Not reported	No	No	Cell type, 10 PCs
ADNP-1 syndrome	Genetic syndromes	Bend et al.	2019	Gene domain-specific DNA methylation episignatures highlight distinct molecular entities of ADNP syndrome	10.1186/s13148-019-0658-5	1630	Raw individual-level data	550	110	440	Case control	Childhood and adolescence	Peripheral blood	EPICv1	Not reported	Journal Article	Clin Epigenetics		BACKGROUND: ADNP syndrome is a rare Mendelian disorder characterized by global developmental delay, intellectual disability, and autism. It is caused by truncating mutations in ADNP, which is involved in chromatin regulation. We hypothesized that the disruption of chromatin regulation might result in specific DNA methylation patterns that could be used in the molecular diagnosis of ADNP syndrome.…	['Bend, E. G.', 'Aref-Eshghi, E.', 'Everman, D. B.', 'Rogers, R. C.', 'Cathey, S. S.', 'Prijoles, E. J.', 'Lyons, M. J.', 'Davis, H.', 'Clarkson, K.', 'Gripp, K. W.', 'Li, D.', 'Bhoj, E.', 'Zackai, E.', 'Mark, P.', 'Hakonarson, H.', 'Demmer, L. A.', 'Levy, M. A.', 'Kerkhof, J.', 'Stuart, A.', 'Rodenhiser, D.', 'Friez, M. J.', 'Stevenson, R. E.', 'Schwartz, C. E.', 'Sadikovic, B.']	2019-04-27	Association DNAm phenotype | P-value | FDR < .01	Reproducibility | Array	Association DNAm phenotype | Methylation change | > 10%	Association DNAm phenotype | AUC | = 1.00		Machine learning | Support vector machine	Train/test split: 75/25% | 10-fold cross-validation	No	Reported | Specifivity/sensitivity = 100%	No	No	Cell type
ADNP-2 syndrome	Genetic syndromes	Aref-Eshghi et al.	2019	Diagnostic Utility of Genome-wide DNA Methylation Testing in Genetically Unsolved Individuals with Suspected Hereditary Conditions	10.1016/j.ajhg.2019.03.008	720	Raw individual-level data	5760	110	5650	Case control	Not reported	Peripheral blood	Multiple (450K, EPICv1)	Not reported	Journal Article	Am J Hum Genet	['genomic DNA', 'adult', 'article', 'case report', 'child', 'chromosome analysis', 'classifier', 'clinical article', 'clinical assessment', 'cohort analysis', 'congenital malformation', 'controlled study', 'copy number variation', 'diagnostic accuracy', 'diagnostic test accuracy study', 'diagnostic value', 'disease classification', 'DNA methylation', 'female', 'genetic disorder', 'genetic identif…	Conventional genetic testing of individuals with neurodevelopmental presentations and congenital anomalies (ND/CAs), i.e., the analysis of sequence and copy number variants, leaves a substantial proportion of them unexplained. Some of these cases have been shown to result from DNA methylation defects at a single locus (epi-variants), while others can exhibit syndrome-specific DNA methylation chan…	['Aref-Eshghi, E.', 'Bend, E. G.', 'Colaiacovo, S.', 'Caudle, M.', 'Chakrabarti, R.', 'Napier, M.', 'Brick, L.', 'Brady, L.', 'Carere, D. A.', 'Levy, M. A.', 'Kerkhof, J.', 'Stuart, A.', 'Saleh, M.', 'Beaudet, A. L.', 'Li, C.', 'Kozenko, M.', 'Karp, N.', 'Prasad, C.', 'Siu, V. M.', 'Tarnopolsky, M. A.', 'Ainsworth, P. J.', 'Lin, H.', 'Rodenhiser, D. I.', 'Krantz, I. D.', 'Deardorff, M. A.', 'Schw…	2019-04-05	Association DNAm phenotype | Methylation change | > 15%	Association DNAm phenotype | P-value | top-ranking 1000	Association DNAm phenotype | AUC | > .80	Pruning | Pairwise correlation | < 0.80		Machine learning | Support vector machine	Train/test split: 75/25% | 10-fold cross-validation	Yes (n = 965)	Not reported	No	No	Cell type
ADNP-2 syndrome	Genetic syndromes	Aref-Eshghi et al.	2020	Evaluation of DNA methylation episignatures for diagnosis and phenotype correlations in 42 Mendelian neurodevelopmental disorders	10.1016/j.ajhg.2020.01.019	1090	Raw individual-level data	7620	130	7490	Case control	Not reported	Peripheral blood	Multiple (450K, EPICv1)	Not reported	Journal Article	Am J Hum Genet	['Cohort Studies', '*DNA Methylation', 'Genetic Heterogeneity', 'Humans', 'Neurodevelopmental Disorders/*genetics', '*Phenotype', 'Syndrome', 'DNA methylation', 'EpiSign', 'VUS classification', 'episignature', 'molecular diagnostics', 'uncertain clinical cases', 'LA - eng', 'N1 - 1537-6605', 'Aref-Eshghi, Erfan', 'Kerkhof, Jennifer', 'Pedro, Victor P', 'Groupe DI France', 'Barat-Houari, Mouna', '…	Genetic syndromes frequently present with overlapping clinical features and inconclusive or ambiguous genetic findings which can confound accurate diagnosis and clinical management. An expanding number of genetic syndromes have been shown to have unique genomic DNA methylation patterns (called "episignatures"). Peripheral blood episignatures can be used for diagnostic testing as well as for the i…	['Aref-Eshghi, E.', 'Kerkhof, J.', 'Pedro, V. P.', 'Barat-Houari, M.', 'Ruiz-Pallares, N.', 'Andrau, J. C.', 'Lacombe, D.', 'Van-Gils, J.', 'Fergelot, P.', 'Dubourg, C.', 'Cormier-Daire, V.', 'Rondeau, S.', 'Lecoquierre, F.', 'Saugier-Veber, P.', 'Nicolas, G.', 'Lesca, G.', 'Chatron, N.', 'Sanlaville, D.', 'Vitobello, A.', 'Faivre, L.', 'Thauvin-Robinet, C.', 'Laumonnier, F.', 'Raynaud, M.', 'Ald…	2020-03-05	Association DNAm phenotype | Effect size * P-value | top-ranking 1000	Association DNAm phenotype | AUC | top-ranking 100-150	Pruning | R-squared | 0.60-0.80			Machine learning | Support vector machine	Train/test split: 75/25% | 10-fold cross-validation	Yes (n = 965)	Not reported	No	No	Cell type, 10 PCs
ADNP-2 syndrome	Genetic syndromes	Bend et al.	2019	Gene domain-specific DNA methylation episignatures highlight distinct molecular entities of ADNP syndrome	10.1186/s13148-019-0658-5	1630	Raw individual-level data	550	110	440	Case control	Early childhood	Peripheral blood	EPICv1	Not reported	Journal Article	Clin Epigenetics		BACKGROUND: ADNP syndrome is a rare Mendelian disorder characterized by global developmental delay, intellectual disability, and autism. It is caused by truncating mutations in ADNP, which is involved in chromatin regulation. We hypothesized that the disruption of chromatin regulation might result in specific DNA methylation patterns that could be used in the molecular diagnosis of ADNP syndrome.…	['Bend, E. G.', 'Aref-Eshghi, E.', 'Everman, D. B.', 'Rogers, R. C.', 'Cathey, S. S.', 'Prijoles, E. J.', 'Lyons, M. J.', 'Davis, H.', 'Clarkson, K.', 'Gripp, K. W.', 'Li, D.', 'Bhoj, E.', 'Zackai, E.', 'Mark, P.', 'Hakonarson, H.', 'Demmer, L. A.', 'Levy, M. A.', 'Kerkhof, J.', 'Stuart, A.', 'Rodenhiser, D.', 'Friez, M. J.', 'Stevenson, R. E.', 'Schwartz, C. E.', 'Sadikovic, B.']	2019-04-27	Association DNAm phenotype | P-value | FDR < .01	Reproducibility | Array	Association DNAm phenotype | Methylation change | > 10%	Association DNAm phenotype | AUC | = 1.00		Machine learning | Support vector machine	Train/test split: 75/25% | 10-fold cross-validation	No	Reported | Specifivity/sensitivity = 100%	No	No	Cell type
Afamin	Biological markers	McKinnon et al.	2024	Epigenetic scores derived in saliva are associated with gestational age at birth	10.1186/s13148-024-01701-2	370	Pre-established MPS	3320			Cohort study	Birth	Saliva	EPICv1	White	Journal Article	Clin Epigenetics		BACKGROUND: Epigenetic scores (EpiScores), reflecting DNA methylation (DNAm)-based surrogates for complex traits, have been developed for multiple circulating proteins. EpiScores for pro-inflammatory proteins, such as C-reactive protein (DNAm CRP), are associated with brain health and cognition in adults and with inflammatory comorbidities of preterm birth in neonates. Social disadvantage can bec…	['McKinnon, K.', 'Conole, E. L. S.', 'Vaher, K.', 'Hillary, R. F.', 'Gadd, D. A.', 'Binkowska, J.', 'Sullivan, G.', 'Stevenson, A. J.', 'Corrigan, A.', 'Murphy, L.', 'Whalley, H. C.', 'Richardson, H.', 'Marioni, R. E.', 'Cox, S. R.', 'Boardman, J. P.']	2024-06-29	None						No	No	Not assessed	No	Not reported	age at sample, birthweight z-score, sex, and methylation processing batch
Alcohol consumption	Lifestyle and environment	Bernabeu et al.	2025	Blood-based epigenome-wide association study and prediction of alcohol consumption	10.1186/s13148-025-01818-y	6590	Published summary statistics (semi-supervised)	21520			Population-based	Adolescence	Peripheral blood	Multiple (450K, EPICv1)	European	Journal Article	Clin Epigenetics		Alcohol consumption is an important risk factor for multiple diseases. It is typically assessed via self-report, which is open to measurement error through recall bias. Instead, molecular data such as blood-based DNA methylation (DNAm) could be used to derive a more objective measure of alcohol consumption by incorporating information from cytosine-phosphate-guanine (CpG) sites known to be linked…	['Bernabeu, E.', 'Chybowska, A. D.', 'Kresovich, J. K.', 'Suderman, M.', 'McCartney, D. L.', 'Hillary, R. F.', 'Corley, J.', 'Valdes-Hernandez, M. D. C.', 'Maniega, S. M.', 'Bastin, M. E.', 'Wardlaw, J. M.', 'Xu, Z.', 'Sandler, D. P.', 'Campbell, A.', 'Harris, S. E.', 'McIntosh, A. M.', 'Taylor, J. A.', 'Yousefi, P.', 'Cox, S. R.', 'Evans, K. L.', 'Robinson, M. R.', 'Vallejos, C. A.', 'Marioni, R…	2025-01-25	Association DNAm phenotype | P-value | ?					Penalized regression | Elastic net	Train/test split: 80/20%	Yes	Reported | Correlation, explained variance | 0.11	No	Weighted means	age and seks
Alcohol use disorder	Lifestyle and environment	van den Oord et al.	2022	DNA methylation signatures of childhood trauma predict psychiatric disorders and other adverse outcomes 17 years after exposure	10.1038/s41380-022-01597-5	50000	Raw individual-level data	4890			Population-based	Late childhood	Dried bloodspot	WGBS	Mixed	Journal Article	Mol Psychiatry		Childhood trauma is robustly linked to a broad range of adverse outcomes with consequences persisting far into adulthood. We conducted a prospective longitudinal study to predict psychiatric disorders and other adverse outcomes from trauma-related methylation changes 16.9 years after trauma exposure in childhood. Methylation was assayed using a sequencing-based approach that provides near-complet…	['van den Oord, Cljd', 'Copeland, W. E.', 'Zhao, M.', 'Xie, L. Y.', 'Aberg, K. A.', 'van den Oord, Ejcg']	2022-08-04	Biological relevance | Associated to certain phenotype | Trauma	Reproducibility | Tissue | CD03 specific				Penalized regression | Elastic net	10-fold cross-validation	No	Not reported	No	Liberal site inclusion to mitigate missingness
Alcohol use disorder	Lifestyle and environment	van den Oord et al.	2022	DNA methylation signatures of childhood trauma predict psychiatric disorders and other adverse outcomes 17 years after exposure	10.1038/s41380-022-01597-5	25000	Raw individual-level data	4890			Population-based	Late childhood	Dried bloodspot	WGBS	Mixed	Journal Article	Mol Psychiatry		Childhood trauma is robustly linked to a broad range of adverse outcomes with consequences persisting far into adulthood. We conducted a prospective longitudinal study to predict psychiatric disorders and other adverse outcomes from trauma-related methylation changes 16.9 years after trauma exposure in childhood. Methylation was assayed using a sequencing-based approach that provides near-complet…	['van den Oord, Cljd', 'Copeland, W. E.', 'Zhao, M.', 'Xie, L. Y.', 'Aberg, K. A.', 'van den Oord, Ejcg']	2022-08-04	Biological relevance | Associated to certain phenotype | Trauma	Reproducibility | Tissue | CD14 specific				Penalized regression | Elastic net	10-fold cross-validation	No	Not reported	No	Liberal site inclusion to mitigate missingness
Allergy	Physical health indicators	Kilanowski et al.	2022	Methylation risk scores for childhood aeroallergen sensitization: Results from the LISA birth cohort	10.1111/all.15315	50	Published summary statistics (semi-supervised)	2270			Population-based	Late childhood	Blood-clots	EPICv1	European	Journal Article	Allergy		BACKGROUND: Epigenomic (e.g., DNA methylation [DNAm]) changes have been hypothesized as intermediate step linking environmental exposures with allergic disease. Associations between individual DNAm at CpGs and allergic diseases have been reported, but their joint predictive capability is unknown. METHODS: Data were obtained from 240 children of the German LISA cohort. DNAm was measured in blood c…	['Kilanowski, A.', 'Chen, J.', 'Everson, T.', 'Thiering, E.', 'Wilson, R.', 'Gladish, N.', 'Waldenberger, M.', 'Zhang, H.', 'Celedon, J. C.', 'Burchard, E. G.', 'Peters, A.', 'Standl, M.', 'Huls, A.']	2022-09-04	Association DNAm phenotype | P-value | Multiple cut-offs [thresholding]	Pruning | CoMeBack				Discovery EWAS | Linear regression	No	No	Reported | Explained variance | pseudo R2 = 0.162	No	Not reported	sex, age, whether the blood was taken in the allergyseason (March to August),as well as circulating IgE levels, and estimated celltype proportions using EpiDISH
Allergy	Physical health indicators	Kilanowski et al.	2022	Methylation risk scores for childhood aeroallergen sensitization: Results from the LISA birth cohort	10.1111/all.15315	50	Published summary statistics (semi-supervised)	2340			Population-based	Mid childhood	Blood-clots	EPICv1	European	Journal Article	Allergy		BACKGROUND: Epigenomic (e.g., DNA methylation [DNAm]) changes have been hypothesized as intermediate step linking environmental exposures with allergic disease. Associations between individual DNAm at CpGs and allergic diseases have been reported, but their joint predictive capability is unknown. METHODS: Data were obtained from 240 children of the German LISA cohort. DNAm was measured in blood c…	['Kilanowski, A.', 'Chen, J.', 'Everson, T.', 'Thiering, E.', 'Wilson, R.', 'Gladish, N.', 'Waldenberger, M.', 'Zhang, H.', 'Celedon, J. C.', 'Burchard, E. G.', 'Peters, A.', 'Standl, M.', 'Huls, A.']	2022-09-04	Association DNAm phenotype | P-value | Multiple cut-offs [thresholding]	Pruning | CoMeBack				Discovery EWAS | Linear regression	No	No	Reported | Explained variance | pseudo R2 = 0.167099416	No	Not reported	sex, age, whether the blood was taken in the allergyseason (March to August),as well as circulating IgE levels, and estimated celltype proportions using EpiDISH
Allergy	Physical health indicators	Kilanowski et al.	2022	Methylation risk scores for childhood aeroallergen sensitization: Results from the LISA birth cohort	10.1111/all.15315	180	Published summary statistics (semi-supervised)	2270			Population-based	Late childhood	Blood-clots	EPICv1	European	Journal Article	Allergy		BACKGROUND: Epigenomic (e.g., DNA methylation [DNAm]) changes have been hypothesized as intermediate step linking environmental exposures with allergic disease. Associations between individual DNAm at CpGs and allergic diseases have been reported, but their joint predictive capability is unknown. METHODS: Data were obtained from 240 children of the German LISA cohort. DNAm was measured in blood c…	['Kilanowski, A.', 'Chen, J.', 'Everson, T.', 'Thiering, E.', 'Wilson, R.', 'Gladish, N.', 'Waldenberger, M.', 'Zhang, H.', 'Celedon, J. C.', 'Burchard, E. G.', 'Peters, A.', 'Standl, M.', 'Huls, A.']	2022-09-04	Association DNAm phenotype | P-value | Multiple cut-offs [thresholding]	Pruning | CoMeBack				Discovery EWAS | Linear regression	No	No	Reported | Explained variance | pseudo R2 = 0.172	No	Not reported	sex, age, whether the blood was taken in the allergyseason (March to August),as well as circulating IgE levels, and estimated celltype proportions using EpiDISH
Allergy	Physical health indicators	Kilanowski et al.	2022	Methylation risk scores for childhood aeroallergen sensitization: Results from the LISA birth cohort	10.1111/all.15315	180	Published summary statistics (semi-supervised)	2340			Population-based	Mid childhood	Blood-clots	EPICv1	European	Journal Article	Allergy		BACKGROUND: Epigenomic (e.g., DNA methylation [DNAm]) changes have been hypothesized as intermediate step linking environmental exposures with allergic disease. Associations between individual DNAm at CpGs and allergic diseases have been reported, but their joint predictive capability is unknown. METHODS: Data were obtained from 240 children of the German LISA cohort. DNAm was measured in blood c…	['Kilanowski, A.', 'Chen, J.', 'Everson, T.', 'Thiering, E.', 'Wilson, R.', 'Gladish, N.', 'Waldenberger, M.', 'Zhang, H.', 'Celedon, J. C.', 'Burchard, E. G.', 'Peters, A.', 'Standl, M.', 'Huls, A.']	2022-09-04	Association DNAm phenotype | P-value | Multiple cut-offs [thresholding]	Pruning | CoMeBack				Discovery EWAS | Linear regression	No	No	Reported | Explained variance | pseudo R2 = 0.149761571	No	Not reported	sex, age, whether the blood was taken in the allergyseason (March to August),as well as circulating IgE levels, and estimated celltype proportions using EpiDISH
Allergy	Physical health indicators	Kilanowski et al.	2022	DNA methylation and aeroallergen sensitization: The chicken or the egg?	10.1186/s13148-022-01332-5	50	Published summary statistics (semi-supervised)	1670			Population-based	Late childhood	Blood-clots	EPICv1	European	Journal Article	Clin Epigenetics	['immunoglobulin E', 'aeroallergen sensitization', 'allergy', 'article', 'child', 'clinical evaluation', 'cohort analysis', 'controlled study', 'CpG island', 'cross-sectional study', 'disease course', 'DNA methylation', 'family history', 'female', 'gene location', 'genetic risk score', 'human', 'major clinical study', 'male', 'maternal smoking', 'population structure', 'prediction', 'pregnancy', …	Background: DNA methylation (DNAm) is considered a plausible pathway through which genetic and environmental factors may influence the development of allergies. However, causality has yet to be determined as it is unknown whether DNAm is rather a cause or consequence of allergic sensitization. Here, we investigated the direction of the observed associations between well-known environmental and ge…	['Kilanowski, A.', 'Merid, S. K.', 'Abrishamcar, S.', 'Feil, D.', 'Thiering, E.', 'Waldenberger, M.', 'Melén, E.', 'Peters, A.', 'Standl, M.', 'Hüls, A.']	2022-09-26	Association DNAm phenotype | P-value | Multiple cut-offs [thresholding]	Pruning | CoMeBack				Discovery EWAS | Linear regression	No	No	Not reported	No	Not reported	sex, age, whether the blood was taken in the allergyseason (March to August),as well as circulating IgE levels, and estimated celltype proportions using EpiDISH
Allergy	Physical health indicators	Kilanowski et al.	2022	DNA methylation and aeroallergen sensitization: The chicken or the egg?	10.1186/s13148-022-01332-5	50	Published summary statistics (semi-supervised)	2340			Population-based	Mid childhood	Blood-clots	EPICv1	European	Journal Article	Clin Epigenetics	['immunoglobulin E', 'aeroallergen sensitization', 'allergy', 'article', 'child', 'clinical evaluation', 'cohort analysis', 'controlled study', 'CpG island', 'cross-sectional study', 'disease course', 'DNA methylation', 'family history', 'female', 'gene location', 'genetic risk score', 'human', 'major clinical study', 'male', 'maternal smoking', 'population structure', 'prediction', 'pregnancy', …	Background: DNA methylation (DNAm) is considered a plausible pathway through which genetic and environmental factors may influence the development of allergies. However, causality has yet to be determined as it is unknown whether DNAm is rather a cause or consequence of allergic sensitization. Here, we investigated the direction of the observed associations between well-known environmental and ge…	['Kilanowski, A.', 'Merid, S. K.', 'Abrishamcar, S.', 'Feil, D.', 'Thiering, E.', 'Waldenberger, M.', 'Melén, E.', 'Peters, A.', 'Standl, M.', 'Hüls, A.']	2022-09-26	Association DNAm phenotype | P-value | Multiple cut-offs [thresholding]	Pruning | CoMeBack				Discovery EWAS | Linear regression	No	No	Not reported	No	Not reported	sex, age, whether the blood was taken in the allergyseason (March to August),as well as circulating IgE levels, and estimated celltype proportions using EpiDISH
Allergy	Physical health indicators	Kilanowski et al.	2022	DNA methylation and aeroallergen sensitization: The chicken or the egg?	10.1186/s13148-022-01332-5	180	Published summary statistics (semi-supervised)	1670			Population-based	Late childhood	Blood-clots	EPICv1	European	Journal Article	Clin Epigenetics	['immunoglobulin E', 'aeroallergen sensitization', 'allergy', 'article', 'child', 'clinical evaluation', 'cohort analysis', 'controlled study', 'CpG island', 'cross-sectional study', 'disease course', 'DNA methylation', 'family history', 'female', 'gene location', 'genetic risk score', 'human', 'major clinical study', 'male', 'maternal smoking', 'population structure', 'prediction', 'pregnancy', …	Background: DNA methylation (DNAm) is considered a plausible pathway through which genetic and environmental factors may influence the development of allergies. However, causality has yet to be determined as it is unknown whether DNAm is rather a cause or consequence of allergic sensitization. Here, we investigated the direction of the observed associations between well-known environmental and ge…	['Kilanowski, A.', 'Merid, S. K.', 'Abrishamcar, S.', 'Feil, D.', 'Thiering, E.', 'Waldenberger, M.', 'Melén, E.', 'Peters, A.', 'Standl, M.', 'Hüls, A.']	2022-09-26	Association DNAm phenotype | P-value | Multiple cut-offs [thresholding]	Pruning | CoMeBack				Discovery EWAS | Linear regression	No	No	Not reported	No	Not reported	sex, age, whether the blood was taken in the allergyseason (March to August),as well as circulating IgE levels, and estimated celltype proportions using EpiDISH
Allergy	Physical health indicators	Kilanowski et al.	2022	DNA methylation and aeroallergen sensitization: The chicken or the egg?	10.1186/s13148-022-01332-5	180	Published summary statistics (semi-supervised)	2340			Population-based	Mid childhood	Blood-clots	EPICv1	European	Journal Article	Clin Epigenetics	['immunoglobulin E', 'aeroallergen sensitization', 'allergy', 'article', 'child', 'clinical evaluation', 'cohort analysis', 'controlled study', 'CpG island', 'cross-sectional study', 'disease course', 'DNA methylation', 'family history', 'female', 'gene location', 'genetic risk score', 'human', 'major clinical study', 'male', 'maternal smoking', 'population structure', 'prediction', 'pregnancy', …	Background: DNA methylation (DNAm) is considered a plausible pathway through which genetic and environmental factors may influence the development of allergies. However, causality has yet to be determined as it is unknown whether DNAm is rather a cause or consequence of allergic sensitization. Here, we investigated the direction of the observed associations between well-known environmental and ge…	['Kilanowski, A.', 'Merid, S. K.', 'Abrishamcar, S.', 'Feil, D.', 'Thiering, E.', 'Waldenberger, M.', 'Melén, E.', 'Peters, A.', 'Standl, M.', 'Hüls, A.']	2022-09-26	Association DNAm phenotype | P-value | Multiple cut-offs [thresholding]	Pruning | CoMeBack				Discovery EWAS | Linear regression	No	No	Not reported	No	Not reported	sex, age, whether the blood was taken in the allergyseason (March to August),as well as circulating IgE levels, and estimated celltype proportions using EpiDISH
Allergy	Physical health indicators	van Breugel et al.	2022	Nasal DNA methylation at three CpG sites predicts childhood allergic disease	10.1038/s41467-022-35088-6		Published summary statistics (semi-supervised)	12960			Population-based	Adolescence	Nasal epithelial cells	450K	Mixed	Journal Article	Nat Commun		Childhood allergic diseases, including asthma, rhinitis and eczema, are prevalent conditions that share strong genetic and environmental components. Diagnosis relies on clinical history and measurements of allergen-specific IgE. We hypothesize that a multi-omics model could accurately diagnose childhood allergic disease. We show that nasal DNA methylation has the strongest predictive power to dia…	['van Breugel, M.', 'Qi, C.', 'Xu, Z.', 'Pedersen, C. T.', 'Petoukhov, I.', 'Vonk, J. M.', 'Gehring, U.', 'Berg, M.', 'Bugel, M.', 'Carpaij, O. A.', 'Forno, E.', 'Morin, A.', 'Eliasen, A. U.', 'Jiang, Y.', 'van den Berge, M.', 'Nawijn, M. C.', 'Li, Y.', 'Chen, W.', 'Bont, L. J.', 'Bonnelykke, K.', 'Celedon, J. C.', 'Koppelman, G. H.', 'Xu, C. J.']	2022-12-01	Association DNAm phenotype | P-value | FDR < .05					Machine learning | Gradient boosting machine	Train/test split: 80/20%	Yes	Reported | AUC | internal AUC = 0.826	Yes	Complete cases and common CpGs	Not reported
Allergy	Physical health indicators	van Breugel et al.	2022	Nasal DNA methylation at three CpG sites predicts childhood allergic disease	10.1038/s41467-022-35088-6		Published summary statistics (semi-supervised)	12920			Population-based	Adolescence	Nasal epithelial cells	450K	Mixed	Journal Article	Nat Commun		Childhood allergic diseases, including asthma, rhinitis and eczema, are prevalent conditions that share strong genetic and environmental components. Diagnosis relies on clinical history and measurements of allergen-specific IgE. We hypothesize that a multi-omics model could accurately diagnose childhood allergic disease. We show that nasal DNA methylation has the strongest predictive power to dia…	['van Breugel, M.', 'Qi, C.', 'Xu, Z.', 'Pedersen, C. T.', 'Petoukhov, I.', 'Vonk, J. M.', 'Gehring, U.', 'Berg, M.', 'Bugel, M.', 'Carpaij, O. A.', 'Forno, E.', 'Morin, A.', 'Eliasen, A. U.', 'Jiang, Y.', 'van den Berge, M.', 'Nawijn, M. C.', 'Li, Y.', 'Chen, W.', 'Bont, L. J.', 'Bonnelykke, K.', 'Celedon, J. C.', 'Koppelman, G. H.', 'Xu, C. J.']	2022-12-01	Association DNAm phenotype | P-value | FDR < .05					Machine learning | Naive bayes	Train/test split: 80/20%	Yes	Reported | AUC | internal AUC = 0.72	Yes	Complete cases and common CpGs	Not reported
Allergy	Physical health indicators	van Breugel et al.	2022	Nasal DNA methylation at three CpG sites predicts childhood allergic disease	10.1038/s41467-022-35088-6		Published summary statistics (semi-supervised)	12930			Population-based	Adolescence	Nasal epithelial cells	450K	Mixed	Journal Article	Nat Commun		Childhood allergic diseases, including asthma, rhinitis and eczema, are prevalent conditions that share strong genetic and environmental components. Diagnosis relies on clinical history and measurements of allergen-specific IgE. We hypothesize that a multi-omics model could accurately diagnose childhood allergic disease. We show that nasal DNA methylation has the strongest predictive power to dia…	['van Breugel, M.', 'Qi, C.', 'Xu, Z.', 'Pedersen, C. T.', 'Petoukhov, I.', 'Vonk, J. M.', 'Gehring, U.', 'Berg, M.', 'Bugel, M.', 'Carpaij, O. A.', 'Forno, E.', 'Morin, A.', 'Eliasen, A. U.', 'Jiang, Y.', 'van den Berge, M.', 'Nawijn, M. C.', 'Li, Y.', 'Chen, W.', 'Bont, L. J.', 'Bonnelykke, K.', 'Celedon, J. C.', 'Koppelman, G. H.', 'Xu, C. J.']	2022-12-01	Association DNAm phenotype | P-value | FDR < .05					Machine learning | Neural network	Train/test split: 80/20%	Yes	Reported | AUC | internal AUC = 0.73	Yes	Complete cases and common CpGs	Not reported
Allergy	Physical health indicators	van Breugel et al.	2022	Nasal DNA methylation at three CpG sites predicts childhood allergic disease	10.1038/s41467-022-35088-6		Published summary statistics (semi-supervised)	12940			Population-based	Adolescence	Nasal epithelial cells	450K	Mixed	Journal Article	Nat Commun		Childhood allergic diseases, including asthma, rhinitis and eczema, are prevalent conditions that share strong genetic and environmental components. Diagnosis relies on clinical history and measurements of allergen-specific IgE. We hypothesize that a multi-omics model could accurately diagnose childhood allergic disease. We show that nasal DNA methylation has the strongest predictive power to dia…	['van Breugel, M.', 'Qi, C.', 'Xu, Z.', 'Pedersen, C. T.', 'Petoukhov, I.', 'Vonk, J. M.', 'Gehring, U.', 'Berg, M.', 'Bugel, M.', 'Carpaij, O. A.', 'Forno, E.', 'Morin, A.', 'Eliasen, A. U.', 'Jiang, Y.', 'van den Berge, M.', 'Nawijn, M. C.', 'Li, Y.', 'Chen, W.', 'Bont, L. J.', 'Bonnelykke, K.', 'Celedon, J. C.', 'Koppelman, G. H.', 'Xu, C. J.']	2022-12-01	Association DNAm phenotype | P-value | FDR < .05					Machine learning | Random forest	Train/test split: 80/20%	Yes	Reported | AUC | internal AUC = 0.838	Yes	Complete cases and common CpGs	Not reported
Allergy	Physical health indicators	van Breugel et al.	2022	Nasal DNA methylation at three CpG sites predicts childhood allergic disease	10.1038/s41467-022-35088-6		Published summary statistics (semi-supervised)	12950			Population-based	Adolescence	Nasal epithelial cells	450K	Mixed	Journal Article	Nat Commun		Childhood allergic diseases, including asthma, rhinitis and eczema, are prevalent conditions that share strong genetic and environmental components. Diagnosis relies on clinical history and measurements of allergen-specific IgE. We hypothesize that a multi-omics model could accurately diagnose childhood allergic disease. We show that nasal DNA methylation has the strongest predictive power to dia…	['van Breugel, M.', 'Qi, C.', 'Xu, Z.', 'Pedersen, C. T.', 'Petoukhov, I.', 'Vonk, J. M.', 'Gehring, U.', 'Berg, M.', 'Bugel, M.', 'Carpaij, O. A.', 'Forno, E.', 'Morin, A.', 'Eliasen, A. U.', 'Jiang, Y.', 'van den Berge, M.', 'Nawijn, M. C.', 'Li, Y.', 'Chen, W.', 'Bont, L. J.', 'Bonnelykke, K.', 'Celedon, J. C.', 'Koppelman, G. H.', 'Xu, C. J.']	2022-12-01	Association DNAm phenotype | P-value | FDR < .05					Machine learning | Support vector machine	Train/test split: 80/20%	Yes	Reported | AUC | internal AUC = 0.799	Yes	Complete cases and common CpGs	Not reported
Allergy	Physical health indicators	van Breugel et al.	2022	Nasal DNA methylation at three CpG sites predicts childhood allergic disease	10.1038/s41467-022-35088-6	30	Published summary statistics (semi-supervised)	12910			Population-based	Adolescence	Nasal epithelial cells	450K	Mixed	Journal Article	Nat Commun		Childhood allergic diseases, including asthma, rhinitis and eczema, are prevalent conditions that share strong genetic and environmental components. Diagnosis relies on clinical history and measurements of allergen-specific IgE. We hypothesize that a multi-omics model could accurately diagnose childhood allergic disease. We show that nasal DNA methylation has the strongest predictive power to dia…	['van Breugel, M.', 'Qi, C.', 'Xu, Z.', 'Pedersen, C. T.', 'Petoukhov, I.', 'Vonk, J. M.', 'Gehring, U.', 'Berg, M.', 'Bugel, M.', 'Carpaij, O. A.', 'Forno, E.', 'Morin, A.', 'Eliasen, A. U.', 'Jiang, Y.', 'van den Berge, M.', 'Nawijn, M. C.', 'Li, Y.', 'Chen, W.', 'Bont, L. J.', 'Bonnelykke, K.', 'Celedon, J. C.', 'Koppelman, G. H.', 'Xu, C. J.']	2022-12-01	Association DNAm phenotype | P-value | FDR < .05					Penalized regression | Elastic net	Train/test split: 80/20%	Yes	Reported | AUC | Internal AUC = 0.835	Yes	Complete cases and common CpGs	Not reported
Alpha-L-iduronidase	Biological markers	McKinnon et al.	2024	Epigenetic scores derived in saliva are associated with gestational age at birth	10.1186/s13148-024-01701-2	670	Pre-established MPS	3320			Cohort study	Birth	Saliva	EPICv1	White	Journal Article	Clin Epigenetics		BACKGROUND: Epigenetic scores (EpiScores), reflecting DNA methylation (DNAm)-based surrogates for complex traits, have been developed for multiple circulating proteins. EpiScores for pro-inflammatory proteins, such as C-reactive protein (DNAm CRP), are associated with brain health and cognition in adults and with inflammatory comorbidities of preterm birth in neonates. Social disadvantage can bec…	['McKinnon, K.', 'Conole, E. L. S.', 'Vaher, K.', 'Hillary, R. F.', 'Gadd, D. A.', 'Binkowska, J.', 'Sullivan, G.', 'Stevenson, A. J.', 'Corrigan, A.', 'Murphy, L.', 'Whalley, H. C.', 'Richardson, H.', 'Marioni, R. E.', 'Cox, S. R.', 'Boardman, J. P.']	2024-06-29	None						No	No	Not assessed	No	Not reported	age at sample, birthweight z-score, sex, and methylation processing batch
Aminoacylase-1	Biological markers	McKinnon et al.	2024	Epigenetic scores derived in saliva are associated with gestational age at birth	10.1186/s13148-024-01701-2	3950	Pre-established MPS	3320			Cohort study	Birth	Saliva	EPICv1	White	Journal Article	Clin Epigenetics		BACKGROUND: Epigenetic scores (EpiScores), reflecting DNA methylation (DNAm)-based surrogates for complex traits, have been developed for multiple circulating proteins. EpiScores for pro-inflammatory proteins, such as C-reactive protein (DNAm CRP), are associated with brain health and cognition in adults and with inflammatory comorbidities of preterm birth in neonates. Social disadvantage can bec…	['McKinnon, K.', 'Conole, E. L. S.', 'Vaher, K.', 'Hillary, R. F.', 'Gadd, D. A.', 'Binkowska, J.', 'Sullivan, G.', 'Stevenson, A. J.', 'Corrigan, A.', 'Murphy, L.', 'Whalley, H. C.', 'Richardson, H.', 'Marioni, R. E.', 'Cox, S. R.', 'Boardman, J. P.']	2024-06-29	None						No	No	Not assessed	No	Not reported	age at sample, birthweight z-score, sex, and methylation processing batch
Angelman syndrome	Genetic syndromes	Sadikovic et al.	2021	Clinical epigenomics: genome-wide DNA methylation analysis for the diagnosis of Mendelian disorders	10.1038/s41436-020-01096-4		Pre-established MPS	2070	70	2000	Case control	Childhood and adolescence	Peripheral blood	EPICv1	Not reported	Journal Article	Genet Med	['Canada', '*DNA Methylation', '*Epigenomics', 'Europe', 'Humans', 'Syndrome', 'LA - eng', 'N1 - 1530-0366', 'Sadikovic, Bekim', 'Orcid: 0000-0001-6363-0016', 'Levy, Michael A', 'Kerkhof, Jennifer', 'Aref-Eshghi, Erfan', 'Schenkel, Laila', 'Stuart, Alan', 'McConkey, Haley', 'Henneman, Peter', 'Venema, Andrea', 'Schwartz, Charles E', 'Stevenson, Roger E', 'Skinner, Steven A', 'DuPont, Barbara R', …	PURPOSE: We describe the clinical implementation of genome-wide DNA methylation analysis in rare disorders across the EpiSign diagnostic laboratory network and the assessment of results and clinical impact in the first subjects tested. METHODS: We outline the logistics and data flow between an integrated network of clinical diagnostics laboratories in Europe, the United States, and Canada. We des…	['Sadikovic, B.', 'Levy, M. A.', 'Kerkhof, J.', 'Aref-Eshghi, E.', 'Schenkel, L.', 'Stuart, A.', 'McConkey, H.', 'Henneman, P.', 'Venema, A.', 'Schwartz, C. E.', 'Stevenson, R. E.', 'Skinner, S. A.', 'DuPont, B. R.', 'Fletcher, R. S.', 'Balci, T. B.', 'Siu, V. M.', 'Granadillo, J. L.', 'Masters, J.', 'Kadour, M.', 'Friez, M. J.', 'van Haelst, M. M.', 'Mannens, Mmam', 'Louie, R. J.', 'Lee, J. A.',…	2021-06-04	None						No	No	Not assessed	No	Not reported	Not reported
Anxiety	Neuro-psychiatric health indicators	van den Oord et al.	2022	DNA methylation signatures of childhood trauma predict psychiatric disorders and other adverse outcomes 17 years after exposure	10.1038/s41380-022-01597-5	50000	Raw individual-level data	4890			Population-based	Late childhood	Dried bloodspot	WGBS	Mixed	Journal Article	Mol Psychiatry		Childhood trauma is robustly linked to a broad range of adverse outcomes with consequences persisting far into adulthood. We conducted a prospective longitudinal study to predict psychiatric disorders and other adverse outcomes from trauma-related methylation changes 16.9 years after trauma exposure in childhood. Methylation was assayed using a sequencing-based approach that provides near-complet…	['van den Oord, Cljd', 'Copeland, W. E.', 'Zhao, M.', 'Xie, L. Y.', 'Aberg, K. A.', 'van den Oord, Ejcg']	2022-08-04	Biological relevance | Associated to certain phenotype | Trauma	Reproducibility | Tissue | CD14 specific				Penalized regression | Elastic net	10-fold cross-validation	No	Not reported	No	Liberal site inclusion to mitigate missingness
Arboleda-Tham syndrome	Genetic syndromes	Levy et al.	2022	Novel diagnostic DNA methylation episignatures expand and refine the epigenetic landscapes of Mendelian disorders	10.1016/j.xhgg.2021.100075	1150	Raw individual-level data	720	180	540	Case control	Childhood and adolescence	Peripheral blood	Multiple (450K, EPICv1)	Not reported	Journal Article	Human Genetics and Genomics Advances	['Episignatures', 'Neurodevelopmental disorders', 'DNA methylation', 'Epigenetics', 'Clinical diagnostics']	Summary Overlapping clinical phenotypes and an expanding breadth and complexity of genomic associations are a growing challenge in the diagnosis and clinical management of Mendelian disorders. The functional consequences and clinical impacts of genomic variation may involve unique, disorder-specific, genomic DNA methylation episignatures. In this study, we describe 19 novel episignature disorders…	['Levy, Michael A.', 'McConkey, Haley', 'Kerkhof, Jennifer', 'Barat-Houari, Mouna', 'Bargiacchi, Sara', 'Biamino, Elisa', 'Bralo, María Palomares', 'Cappuccio, Gerarda', 'Ciolfi, Andrea', 'Clarke, Angus', 'DuPont, Barbara R.', 'Elting, Mariet W.', 'Faivre, Laurence', 'Fee, Timothy', 'Fletcher, Robin S.', 'Cherik, Florian', 'Foroutan, Aidin', 'Friez, Michael J.', 'Gervasini, Cristina', 'Haghshenas…	2022-01-13	Association DNAm phenotype | P-value | top-ranking ?	Association DNAm phenotype | AUC | ?	Pruning | Pairwise correlation | ?			Machine learning | Support vector machine	4-fold cross-validation	No	Not assessed	No	Not reported	Cell type
ARID1A syndrome	Genetic syndromes	van der Sluijs et al.	20250	Microduplications of ARID1A and ARID1B cause a novel clinical and epigenetic distinct BAFopathy	10.1016/j.gim.2024.101283	2000	Raw individual-level data	140	70	70	Case control	Childhood	Whole blood	EPICv1	Not reported	Journal Article	Genet Med		PURPOSE: ARID1A/ARID1B haploinsufficiency leads to Coffin-Siris syndrome, duplications of ARID1A lead to a distinct clinical syndrome, whilst ARID1B duplications have not yet been linked to a phenotype. METHODS: We collected patients with duplications encompassing ARID1A and ARID1B duplications. RESULTS: 16 ARID1A and 13 ARID1B duplication cases were included with duplication sizes ranging from 0…	['van der Sluijs, P. J.', 'Moutton, S.', 'Dingemans, A. J. M.', 'Weis, D.', 'Levy, M. A.', 'Boycott, K. M.', 'Arberas, C.', 'Baldassarri, M.', 'Beneteau, C.', 'Brusco, A.', 'Coutton, C.', 'Dabir, T.', 'Dentici, M. L.', 'Devriendt, K.', 'Faivre, L.', 'van Haelst, M. M.', 'Jizi, K.', 'Kempers, M. J.', 'Kerkhof, J.', 'Kharbanda, M.', 'Lachlan, K.', 'Marle, N.', 'McConkey, H.', 'Mencarelli, M. A.', '…	2025-01-04	Association DNAm phenotype | P-value | top-ranking ?	Association DNAm phenotype | AUC | ?	Pruning | Pairwise correlation | ?			Machine learning | Support vector machine	Leave-one-out cross-validation	No	Not reported	No	Not reported	Cell type
ARID1B syndrome	Genetic syndromes	van der Sluijs et al.	20250	Microduplications of ARID1A and ARID1B cause a novel clinical and epigenetic distinct BAFopathy	10.1016/j.gim.2024.101283	2190	Raw individual-level data	160	80	80	Case control	Childhood	Whole blood	EPICv1	Not reported	Journal Article	Genet Med		PURPOSE: ARID1A/ARID1B haploinsufficiency leads to Coffin-Siris syndrome, duplications of ARID1A lead to a distinct clinical syndrome, whilst ARID1B duplications have not yet been linked to a phenotype. METHODS: We collected patients with duplications encompassing ARID1A and ARID1B duplications. RESULTS: 16 ARID1A and 13 ARID1B duplication cases were included with duplication sizes ranging from 0…	['van der Sluijs, P. J.', 'Moutton, S.', 'Dingemans, A. J. M.', 'Weis, D.', 'Levy, M. A.', 'Boycott, K. M.', 'Arberas, C.', 'Baldassarri, M.', 'Beneteau, C.', 'Brusco, A.', 'Coutton, C.', 'Dabir, T.', 'Dentici, M. L.', 'Devriendt, K.', 'Faivre, L.', 'van Haelst, M. M.', 'Jizi, K.', 'Kempers, M. J.', 'Kerkhof, J.', 'Kharbanda, M.', 'Lachlan, K.', 'Marle, N.', 'McConkey, H.', 'Mencarelli, M. A.', '…	2025-01-04	Association DNAm phenotype | P-value | top-ranking ?	Association DNAm phenotype | AUC | ?	Pruning | Pairwise correlation | ?			Machine learning | Support vector machine	Leave-one-out cross-validation	No	Not reported	No	Not reported	Cell type
ARID2-related disorder	Genetic syndromes	Houdayer et al.	20250	ARID2-related disorder: further delineation of the clinical phenotype of 27 novel individuals and description of an epigenetic signature	10.1038/s41431-025-01798-w	2150	Raw individual-level data		140		Case control	Childhood and adolescence	Whole blood	EPICv1	Not reported	Journal Article	Eur J Hum Genet	['adolescent', 'adult', 'article', 'child', 'chromatin assembly and disassembly', 'clinical article', 'clinical feature', 'controlled study', 'developmental delay', 'diagnosis', 'DNA methylation', 'ectoderm', 'etiology', 'female', 'genetic variability', 'genotype', 'genotype phenotype correlation', 'human', 'intellectual impairment', 'mental disease', 'phenotype', 'problem behavior', 'school chil…	Rare genetic variants in ARID2 are responsible for a recently described neurodevelopmental condition called ARID2-related disorder (ARID2-RD). ARID2 belongs to PBAF, a unit of the SWI/SNF complex, which is a chromatin remodeling complex. This work aims to further delineate the phenotypic spectrum of ARID2-RD, providing clinicians with additional data for better care and aid in the future diagnosi…	['Houdayer, C.', 'Rooney, K.', 'van der Laan, L.', 'Bris, C.', 'Alders, M.', 'Bahr, A.', 'Barcia, G.', 'Battault, C.', 'Begemann, A.', 'Bonneau, D.', 'Bonnevalle, A.', 'Boughalem, A.', 'Bourges, A.', 'Bournez, M.', 'Bruel, A. L.', 'Buhas, D.', 'Carallis, F.', 'Cogné, B.', 'Cormier-Daire, V.', 'Delanne, J.', 'Demaret, T.', 'Denommé-Pichon, A. S.', 'Désir, J.', 'Dubourg, C.', 'Fradin, M.', 'Geneviè…	2025-03-05	Association DNAm phenotype | ?					Machine learning | Support vector machine	4-fold cross-validation	Yes (n=3)	Not reported	No	Not reported	Not reported
ARTN	Biological markers	Waterfield et al.	2024	DNA methylation models of protein abundance across the lifecourse	10.1186/s13148-024-01802-y		Raw individual-level data	2220			Population-based	Mid childhood	Peripheral blood	Multiple (450K, EPICv1)	European	Journal Article	Clin Epigenetics		Multiple studies have shown that DNA methylation (DNAm) models of protein abundance can be informative about exposure, phenotype and disease risk. Here we investigate and provide descriptive details of the capacity of DNAm to capture non-genetic variation in protein abundance across the lifecourse. We evaluated the performance of 14 previously published DNAm models of protein abundance (episcores…	['Waterfield, Scott', 'Yousefi, Paul', 'Suderman, Matt']	2024-12-21	None					Penalized regression | Elastic net	5-fold cross-validation	No	Reported | Correlation | r = -0.0580003148812053	No	Not reported	Not reported
ARTN	Biological markers	Waterfield et al.	2024	DNA methylation models of protein abundance across the lifecourse	10.1186/s13148-024-01802-y		Raw individual-level data	2220			Population-based	Mid childhood	Peripheral blood	Multiple (450K, EPICv1)	European	Journal Article	Clin Epigenetics		Multiple studies have shown that DNA methylation (DNAm) models of protein abundance can be informative about exposure, phenotype and disease risk. Here we investigate and provide descriptive details of the capacity of DNAm to capture non-genetic variation in protein abundance across the lifecourse. We evaluated the performance of 14 previously published DNAm models of protein abundance (episcores…	['Waterfield, Scott', 'Yousefi, Paul', 'Suderman, Matt']	2024-12-21	None					Penalized regression | Elastic net	5-fold cross-validation	No	Reported | Correlation | r = 0.067	No	Not reported	Not reported
ARTN	Biological markers	Waterfield et al.	2024	DNA methylation models of protein abundance across the lifecourse	10.1186/s13148-024-01802-y		Raw individual-level data	2220			Population-based	Mid childhood	Peripheral blood	Multiple (450K, EPICv1)	European	Journal Article	Clin Epigenetics		Multiple studies have shown that DNA methylation (DNAm) models of protein abundance can be informative about exposure, phenotype and disease risk. Here we investigate and provide descriptive details of the capacity of DNAm to capture non-genetic variation in protein abundance across the lifecourse. We evaluated the performance of 14 previously published DNAm models of protein abundance (episcores…	['Waterfield, Scott', 'Yousefi, Paul', 'Suderman, Matt']	2024-12-21	None					Penalized regression | Elastic net	5-fold cross-validation	No	Reported | Correlation | r = -0.031	No	Not reported	Not reported
Asthma	Physical health indicators	Kilanowski et al.	2022	Methylation risk scores for childhood aeroallergen sensitization: Results from the LISA birth cohort	10.1111/all.15315	90	Published summary statistics (semi-supervised)	2270			Population-based	Late childhood	Blood-clots	EPICv1	European	Journal Article	Allergy		BACKGROUND: Epigenomic (e.g., DNA methylation [DNAm]) changes have been hypothesized as intermediate step linking environmental exposures with allergic disease. Associations between individual DNAm at CpGs and allergic diseases have been reported, but their joint predictive capability is unknown. METHODS: Data were obtained from 240 children of the German LISA cohort. DNAm was measured in blood c…	['Kilanowski, A.', 'Chen, J.', 'Everson, T.', 'Thiering, E.', 'Wilson, R.', 'Gladish, N.', 'Waldenberger, M.', 'Zhang, H.', 'Celedon, J. C.', 'Burchard, E. G.', 'Peters, A.', 'Standl, M.', 'Huls, A.']	2022-09-04	Association DNAm phenotype | P-value | Multiple cut-offs [thresholding]	Pruning | CoMeBack				Discovery EWAS | Linear regression	No	No	Reported | Explained variance | pseudo R2 = 0.158	No	Not reported	sex, age, whether the blood was taken in the allergyseason (March to August),as well as circulating IgE levels, and estimated celltype proportions using EpiDISH
Asthma	Physical health indicators	Kilanowski et al.	2022	Methylation risk scores for childhood aeroallergen sensitization: Results from the LISA birth cohort	10.1111/all.15315	90	Published summary statistics (semi-supervised)	2340			Population-based	Mid childhood	Blood-clots	EPICv1	European	Journal Article	Allergy		BACKGROUND: Epigenomic (e.g., DNA methylation [DNAm]) changes have been hypothesized as intermediate step linking environmental exposures with allergic disease. Associations between individual DNAm at CpGs and allergic diseases have been reported, but their joint predictive capability is unknown. METHODS: Data were obtained from 240 children of the German LISA cohort. DNAm was measured in blood c…	['Kilanowski, A.', 'Chen, J.', 'Everson, T.', 'Thiering, E.', 'Wilson, R.', 'Gladish, N.', 'Waldenberger, M.', 'Zhang, H.', 'Celedon, J. C.', 'Burchard, E. G.', 'Peters, A.', 'Standl, M.', 'Huls, A.']	2022-09-04	Association DNAm phenotype | P-value | Multiple cut-offs [thresholding]	Pruning | CoMeBack				Discovery EWAS | Linear regression	No	No	Reported | Explained variance | pseudo R2 = 0.161554352	No	Not reported	sex, age, whether the blood was taken in the allergyseason (March to August),as well as circulating IgE levels, and estimated celltype proportions using EpiDISH
Asthma	Physical health indicators	Kilanowski et al.	2022	DNA methylation and aeroallergen sensitization: The chicken or the egg?	10.1186/s13148-022-01332-5	90	Published summary statistics (semi-supervised)	1670			Population-based	Late childhood	Blood-clots	EPICv1	European	Journal Article	Clin Epigenetics	['immunoglobulin E', 'aeroallergen sensitization', 'allergy', 'article', 'child', 'clinical evaluation', 'cohort analysis', 'controlled study', 'CpG island', 'cross-sectional study', 'disease course', 'DNA methylation', 'family history', 'female', 'gene location', 'genetic risk score', 'human', 'major clinical study', 'male', 'maternal smoking', 'population structure', 'prediction', 'pregnancy', …	Background: DNA methylation (DNAm) is considered a plausible pathway through which genetic and environmental factors may influence the development of allergies. However, causality has yet to be determined as it is unknown whether DNAm is rather a cause or consequence of allergic sensitization. Here, we investigated the direction of the observed associations between well-known environmental and ge…	['Kilanowski, A.', 'Merid, S. K.', 'Abrishamcar, S.', 'Feil, D.', 'Thiering, E.', 'Waldenberger, M.', 'Melén, E.', 'Peters, A.', 'Standl, M.', 'Hüls, A.']	2022-09-26	Association DNAm phenotype | P-value | Multiple cut-offs [thresholding]	Pruning | CoMeBack				Discovery EWAS | Linear regression	No	No	Not reported	No	Not reported	sex, age, whether the blood was taken in the allergyseason (March to August),as well as circulating IgE levels, and estimated celltype proportions using EpiDISH
Asthma	Physical health indicators	Kilanowski et al.	2022	DNA methylation and aeroallergen sensitization: The chicken or the egg?	10.1186/s13148-022-01332-5	90	Published summary statistics (semi-supervised)	2340			Population-based	Mid childhood	Blood-clots	EPICv1	European	Journal Article	Clin Epigenetics	['immunoglobulin E', 'aeroallergen sensitization', 'allergy', 'article', 'child', 'clinical evaluation', 'cohort analysis', 'controlled study', 'CpG island', 'cross-sectional study', 'disease course', 'DNA methylation', 'family history', 'female', 'gene location', 'genetic risk score', 'human', 'major clinical study', 'male', 'maternal smoking', 'population structure', 'prediction', 'pregnancy', …	Background: DNA methylation (DNAm) is considered a plausible pathway through which genetic and environmental factors may influence the development of allergies. However, causality has yet to be determined as it is unknown whether DNAm is rather a cause or consequence of allergic sensitization. Here, we investigated the direction of the observed associations between well-known environmental and ge…	['Kilanowski, A.', 'Merid, S. K.', 'Abrishamcar, S.', 'Feil, D.', 'Thiering, E.', 'Waldenberger, M.', 'Melén, E.', 'Peters, A.', 'Standl, M.', 'Hüls, A.']	2022-09-26	Association DNAm phenotype | P-value | Multiple cut-offs [thresholding]	Pruning | CoMeBack				Discovery EWAS | Linear regression	No	No	Not reported	No	Not reported	sex, age, whether the blood was taken in the allergyseason (March to August),as well as circulating IgE levels, and estimated celltype proportions using EpiDISH
Asthma	Physical health indicators	Kothalawala et al.	2022	Integration of Genomic Risk Scores to Improve the Prediction of Childhood Asthma Diagnosis	10.3390/jpm12010075	60	Published summary statistics (semi-supervised)	7470	1240	6230	Population-based	Very early childhood	Dried bloodspot	EPICv1	European	Journal Article	J Pers Med	['CpG oligodeoxynucleotide', 'article', 'asthma', 'child', 'cohort analysis', 'controlled study', 'diagnostic test accuracy study', 'DNA methylation', 'epigenetics', 'epigenome', 'genetic risk score', 'genetic susceptibility', 'genetic variability', 'genome-wide association study', 'genotype', 'human', 'major clinical study', 'newborn', 'phenotype', 'quality control', 'receiver operating characte…	Genome-wide and epigenome-wide association studies have identified genetic variants and differentially methylated nucleotides associated with childhood asthma. Incorporation of such genomic data may improve performance of childhood asthma prediction models which use phenotypic and environmental data. Using genome-wide genotype and methylation data at birth from the Isle of Wight Birth Cohort (n =…	['Kothalawala, D. M.', 'Kadalayil, L.', 'Curtin, J. A.', 'Murray, C. S.', 'Simpson, A.', 'Custovic, A.', 'Tapper, W. J.', 'Arshad, S. H.', 'Rezwan, F. I.', 'Holloway, J. W.']	2022-01-21	Association DNAm phenotype | P-value | ?	Pruning | Pairwise correlation | ?	Pruning | Feature selection ML			Discovery EWAS | Linear regression	Cross-validation | ?	No	Reported | AUC |AUC 95CI = 0.55 (0.50–0.60) ‡	No	Not reported	Not reported
Asthma	Physical health indicators	Kothalawala et al.	2022	Integration of Genomic Risk Scores to Improve the Prediction of Childhood Asthma Diagnosis	10.3390/jpm12010075	60	Published summary statistics (semi-supervised)	7470	1240	6230	Population-based	Very early childhood	Dried bloodspot	EPICv1	European	Journal Article	J Pers Med	['CpG oligodeoxynucleotide', 'article', 'asthma', 'child', 'cohort analysis', 'controlled study', 'diagnostic test accuracy study', 'DNA methylation', 'epigenetics', 'epigenome', 'genetic risk score', 'genetic susceptibility', 'genetic variability', 'genome-wide association study', 'genotype', 'human', 'major clinical study', 'newborn', 'phenotype', 'quality control', 'receiver operating characte…	Genome-wide and epigenome-wide association studies have identified genetic variants and differentially methylated nucleotides associated with childhood asthma. Incorporation of such genomic data may improve performance of childhood asthma prediction models which use phenotypic and environmental data. Using genome-wide genotype and methylation data at birth from the Isle of Wight Birth Cohort (n =…	['Kothalawala, D. M.', 'Kadalayil, L.', 'Curtin, J. A.', 'Murray, C. S.', 'Simpson, A.', 'Custovic, A.', 'Tapper, W. J.', 'Arshad, S. H.', 'Rezwan, F. I.', 'Holloway, J. W.']	2022-01-21	Association DNAm phenotype | P-value | ?	Pruning | Pairwise correlation | ?	Pruning | Feature selection ML			Discovery EWAS | Linear regression	Cross-validation | ?	No	Reported | AUC 95CI = 0.54 (0.48, 0.59)	No	Not reported	Not reported
Asthma	Physical health indicators	Kothalawala et al.	2022	Integration of Genomic Risk Scores to Improve the Prediction of Childhood Asthma Diagnosis	10.3390/jpm12010075	60	Published summary statistics (semi-supervised)	7470	1240	6230	Population-based	Very early childhood	Dried bloodspot	EPICv1	European	Journal Article	J Pers Med	['CpG oligodeoxynucleotide', 'article', 'asthma', 'child', 'cohort analysis', 'controlled study', 'diagnostic test accuracy study', 'DNA methylation', 'epigenetics', 'epigenome', 'genetic risk score', 'genetic susceptibility', 'genetic variability', 'genome-wide association study', 'genotype', 'human', 'major clinical study', 'newborn', 'phenotype', 'quality control', 'receiver operating characte…	Genome-wide and epigenome-wide association studies have identified genetic variants and differentially methylated nucleotides associated with childhood asthma. Incorporation of such genomic data may improve performance of childhood asthma prediction models which use phenotypic and environmental data. Using genome-wide genotype and methylation data at birth from the Isle of Wight Birth Cohort (n =…	['Kothalawala, D. M.', 'Kadalayil, L.', 'Curtin, J. A.', 'Murray, C. S.', 'Simpson, A.', 'Custovic, A.', 'Tapper, W. J.', 'Arshad, S. H.', 'Rezwan, F. I.', 'Holloway, J. W.']	2022-01-21	Association DNAm phenotype | P-value | ?	Pruning | Pairwise correlation | ?	Pruning | Feature selection ML			Discovery EWAS | Linear regression	Cross-validation | ?	No	Reported | AUC 95CI = 0.52 (0.47, 0.58)	No	Not reported	Not reported
Asthma	Physical health indicators	Kothalawala et al.	2022	Integration of Genomic Risk Scores to Improve the Prediction of Childhood Asthma Diagnosis	10.3390/jpm12010075	1100	Published summary statistics (semi-supervised)	7470	1240	6230	Population-based	Very early childhood	Dried bloodspot	EPICv1	European	Journal Article	J Pers Med	['CpG oligodeoxynucleotide', 'article', 'asthma', 'child', 'cohort analysis', 'controlled study', 'diagnostic test accuracy study', 'DNA methylation', 'epigenetics', 'epigenome', 'genetic risk score', 'genetic susceptibility', 'genetic variability', 'genome-wide association study', 'genotype', 'human', 'major clinical study', 'newborn', 'phenotype', 'quality control', 'receiver operating characte…	Genome-wide and epigenome-wide association studies have identified genetic variants and differentially methylated nucleotides associated with childhood asthma. Incorporation of such genomic data may improve performance of childhood asthma prediction models which use phenotypic and environmental data. Using genome-wide genotype and methylation data at birth from the Isle of Wight Birth Cohort (n =…	['Kothalawala, D. M.', 'Kadalayil, L.', 'Curtin, J. A.', 'Murray, C. S.', 'Simpson, A.', 'Custovic, A.', 'Tapper, W. J.', 'Arshad, S. H.', 'Rezwan, F. I.', 'Holloway, J. W.']	2022-01-21	Association DNAm phenotype | P-value | ?	Pruning | Pairwise correlation | ?	Pruning | Feature selection ML			Discovery EWAS | Linear regression	Cross-validation | ?	No	Reported | AUC 95CI = 0.53 (0.48–0.59)	No	Not reported	Not reported
Asthma	Physical health indicators	Kothalawala et al.	2022	Integration of Genomic Risk Scores to Improve the Prediction of Childhood Asthma Diagnosis	10.3390/jpm12010075	1100	Published summary statistics (semi-supervised)	7470	1240	6230	Population-based	Very early childhood	Dried bloodspot	EPICv1	European	Journal Article	J Pers Med	['CpG oligodeoxynucleotide', 'article', 'asthma', 'child', 'cohort analysis', 'controlled study', 'diagnostic test accuracy study', 'DNA methylation', 'epigenetics', 'epigenome', 'genetic risk score', 'genetic susceptibility', 'genetic variability', 'genome-wide association study', 'genotype', 'human', 'major clinical study', 'newborn', 'phenotype', 'quality control', 'receiver operating characte…	Genome-wide and epigenome-wide association studies have identified genetic variants and differentially methylated nucleotides associated with childhood asthma. Incorporation of such genomic data may improve performance of childhood asthma prediction models which use phenotypic and environmental data. Using genome-wide genotype and methylation data at birth from the Isle of Wight Birth Cohort (n =…	['Kothalawala, D. M.', 'Kadalayil, L.', 'Curtin, J. A.', 'Murray, C. S.', 'Simpson, A.', 'Custovic, A.', 'Tapper, W. J.', 'Arshad, S. H.', 'Rezwan, F. I.', 'Holloway, J. W.']	2022-01-21	Association DNAm phenotype | P-value | ?	Pruning | Pairwise correlation | ?	Pruning | Feature selection ML			Discovery EWAS | Linear regression	Cross-validation | ?	No	Reported | AUC 95CI = 0.54 (0.49, 0.59) ‡	No	Not reported	Not reported
Asthma	Physical health indicators	Kothalawala et al.	2022	Integration of Genomic Risk Scores to Improve the Prediction of Childhood Asthma Diagnosis	10.3390/jpm12010075	1100	Published summary statistics (semi-supervised)	7470	1240	6230	Population-based	Very early childhood	Dried bloodspot	EPICv1	European	Journal Article	J Pers Med	['CpG oligodeoxynucleotide', 'article', 'asthma', 'child', 'cohort analysis', 'controlled study', 'diagnostic test accuracy study', 'DNA methylation', 'epigenetics', 'epigenome', 'genetic risk score', 'genetic susceptibility', 'genetic variability', 'genome-wide association study', 'genotype', 'human', 'major clinical study', 'newborn', 'phenotype', 'quality control', 'receiver operating characte…	Genome-wide and epigenome-wide association studies have identified genetic variants and differentially methylated nucleotides associated with childhood asthma. Incorporation of such genomic data may improve performance of childhood asthma prediction models which use phenotypic and environmental data. Using genome-wide genotype and methylation data at birth from the Isle of Wight Birth Cohort (n =…	['Kothalawala, D. M.', 'Kadalayil, L.', 'Curtin, J. A.', 'Murray, C. S.', 'Simpson, A.', 'Custovic, A.', 'Tapper, W. J.', 'Arshad, S. H.', 'Rezwan, F. I.', 'Holloway, J. W.']	2022-01-21	Association DNAm phenotype | P-value | ?	Pruning | Pairwise correlation | ?	Pruning | Feature selection ML			Discovery EWAS | Linear regression	Cross-validation | ?	No	Reported | AUC 95CI = 0.53 (0.48, 0.59)	No	Not reported	Not reported
Atopic status	Physical health indicators	Kilanowski et al.	2022	Methylation risk scores for childhood aeroallergen sensitization: Results from the LISA birth cohort	10.1111/all.15315	30	Published summary statistics (semi-supervised)	2270			Population-based	Late childhood	Blood-clots	EPICv1	European	Journal Article	Allergy		BACKGROUND: Epigenomic (e.g., DNA methylation [DNAm]) changes have been hypothesized as intermediate step linking environmental exposures with allergic disease. Associations between individual DNAm at CpGs and allergic diseases have been reported, but their joint predictive capability is unknown. METHODS: Data were obtained from 240 children of the German LISA cohort. DNAm was measured in blood c…	['Kilanowski, A.', 'Chen, J.', 'Everson, T.', 'Thiering, E.', 'Wilson, R.', 'Gladish, N.', 'Waldenberger, M.', 'Zhang, H.', 'Celedon, J. C.', 'Burchard, E. G.', 'Peters, A.', 'Standl, M.', 'Huls, A.']	2022-09-04	Association DNAm phenotype | P-value | Multiple cut-offs [thresholding]	Pruning | CoMeBack				Discovery EWAS | Linear regression	No	No	Reported | Explained variance | pseudo R2 = 0.161	No	Not reported	sex, age, whether the blood was taken in the allergyseason (March to August),as well as circulating IgE levels, and estimated celltype proportions using EpiDISH
Atopic status	Physical health indicators	Kilanowski et al.	2022	Methylation risk scores for childhood aeroallergen sensitization: Results from the LISA birth cohort	10.1111/all.15315	30	Published summary statistics (semi-supervised)	2340			Population-based	Mid childhood	Blood-clots	EPICv1	European	Journal Article	Allergy		BACKGROUND: Epigenomic (e.g., DNA methylation [DNAm]) changes have been hypothesized as intermediate step linking environmental exposures with allergic disease. Associations between individual DNAm at CpGs and allergic diseases have been reported, but their joint predictive capability is unknown. METHODS: Data were obtained from 240 children of the German LISA cohort. DNAm was measured in blood c…	['Kilanowski, A.', 'Chen, J.', 'Everson, T.', 'Thiering, E.', 'Wilson, R.', 'Gladish, N.', 'Waldenberger, M.', 'Zhang, H.', 'Celedon, J. C.', 'Burchard, E. G.', 'Peters, A.', 'Standl, M.', 'Huls, A.']	2022-09-04	Association DNAm phenotype | P-value | Multiple cut-offs [thresholding]	Pruning | CoMeBack				Discovery EWAS | Linear regression	No	No	Reported | Explained variance | pseudo R2 = 0.173597289	No	Not reported	sex, age, whether the blood was taken in the allergyseason (March to August),as well as circulating IgE levels, and estimated celltype proportions using EpiDISH
Atopic status	Physical health indicators	Kilanowski et al.	2022	Methylation risk scores for childhood aeroallergen sensitization: Results from the LISA birth cohort	10.1111/all.15315	20	Published summary statistics (semi-supervised)	2270			Population-based	Late childhood	Blood-clots	EPICv1	European	Journal Article	Allergy		BACKGROUND: Epigenomic (e.g., DNA methylation [DNAm]) changes have been hypothesized as intermediate step linking environmental exposures with allergic disease. Associations between individual DNAm at CpGs and allergic diseases have been reported, but their joint predictive capability is unknown. METHODS: Data were obtained from 240 children of the German LISA cohort. DNAm was measured in blood c…	['Kilanowski, A.', 'Chen, J.', 'Everson, T.', 'Thiering, E.', 'Wilson, R.', 'Gladish, N.', 'Waldenberger, M.', 'Zhang, H.', 'Celedon, J. C.', 'Burchard, E. G.', 'Peters, A.', 'Standl, M.', 'Huls, A.']	2022-09-04	Association DNAm phenotype | P-value | Multiple cut-offs [thresholding]	Pruning | CoMeBack				Discovery EWAS | Linear regression	No	No	Reported | Explained variance | pseudo R2 = 0.151	No	Not reported	sex, age, whether the blood was taken in the allergyseason (March to August),as well as circulating IgE levels, and estimated celltype proportions using EpiDISH
Atopic status	Physical health indicators	Kilanowski et al.	2022	Methylation risk scores for childhood aeroallergen sensitization: Results from the LISA birth cohort	10.1111/all.15315	20	Published summary statistics (semi-supervised)	2340			Population-based	Mid childhood	Blood-clots	EPICv1	European	Journal Article	Allergy		BACKGROUND: Epigenomic (e.g., DNA methylation [DNAm]) changes have been hypothesized as intermediate step linking environmental exposures with allergic disease. Associations between individual DNAm at CpGs and allergic diseases have been reported, but their joint predictive capability is unknown. METHODS: Data were obtained from 240 children of the German LISA cohort. DNAm was measured in blood c…	['Kilanowski, A.', 'Chen, J.', 'Everson, T.', 'Thiering, E.', 'Wilson, R.', 'Gladish, N.', 'Waldenberger, M.', 'Zhang, H.', 'Celedon, J. C.', 'Burchard, E. G.', 'Peters, A.', 'Standl, M.', 'Huls, A.']	2022-09-04	Association DNAm phenotype | P-value | Multiple cut-offs [thresholding]	Pruning | CoMeBack				Discovery EWAS | Linear regression	No	No	Reported | Explained variance | pseudo R2 = 0.16	No	Not reported	sex, age, whether the blood was taken in the allergyseason (March to August),as well as circulating IgE levels, and estimated celltype proportions using EpiDISH
Atopic status	Physical health indicators	Kilanowski et al.	2022	Methylation risk scores for childhood aeroallergen sensitization: Results from the LISA birth cohort	10.1111/all.15315	240	Published summary statistics (semi-supervised)	2270			Population-based	Late childhood	Blood-clots	EPICv1	European	Journal Article	Allergy		BACKGROUND: Epigenomic (e.g., DNA methylation [DNAm]) changes have been hypothesized as intermediate step linking environmental exposures with allergic disease. Associations between individual DNAm at CpGs and allergic diseases have been reported, but their joint predictive capability is unknown. METHODS: Data were obtained from 240 children of the German LISA cohort. DNAm was measured in blood c…	['Kilanowski, A.', 'Chen, J.', 'Everson, T.', 'Thiering, E.', 'Wilson, R.', 'Gladish, N.', 'Waldenberger, M.', 'Zhang, H.', 'Celedon, J. C.', 'Burchard, E. G.', 'Peters, A.', 'Standl, M.', 'Huls, A.']	2022-09-04	Association DNAm phenotype | P-value | Multiple cut-offs [thresholding]	Pruning | CoMeBack				Discovery EWAS | Linear regression	No	No	Reported | Explained variance | pseudo R2 = 0.156	No	Not reported	sex, age, whether the blood was taken in the allergyseason (March to August),as well as circulating IgE levels, and estimated celltype proportions using EpiDISH
Atopic status	Physical health indicators	Kilanowski et al.	2022	Methylation risk scores for childhood aeroallergen sensitization: Results from the LISA birth cohort	10.1111/all.15315	240	Published summary statistics (semi-supervised)	2340			Population-based	Mid childhood	Blood-clots	EPICv1	European	Journal Article	Allergy		BACKGROUND: Epigenomic (e.g., DNA methylation [DNAm]) changes have been hypothesized as intermediate step linking environmental exposures with allergic disease. Associations between individual DNAm at CpGs and allergic diseases have been reported, but their joint predictive capability is unknown. METHODS: Data were obtained from 240 children of the German LISA cohort. DNAm was measured in blood c…	['Kilanowski, A.', 'Chen, J.', 'Everson, T.', 'Thiering, E.', 'Wilson, R.', 'Gladish, N.', 'Waldenberger, M.', 'Zhang, H.', 'Celedon, J. C.', 'Burchard, E. G.', 'Peters, A.', 'Standl, M.', 'Huls, A.']	2022-09-04	Association DNAm phenotype | P-value | Multiple cut-offs [thresholding]	Pruning | CoMeBack				Discovery EWAS | Linear regression	No	No	Reported | Explained variance | pseudo R2 = 0.170890935	No	Not reported	sex, age, whether the blood was taken in the allergyseason (March to August),as well as circulating IgE levels, and estimated celltype proportions using EpiDISH
Atopic status	Physical health indicators	Kilanowski et al.	2022	DNA methylation and aeroallergen sensitization: The chicken or the egg?	10.1186/s13148-022-01332-5	30	Published summary statistics (semi-supervised)	1670			Population-based	Late childhood	Blood-clots	EPICv1	European	Journal Article	Clin Epigenetics	['immunoglobulin E', 'aeroallergen sensitization', 'allergy', 'article', 'child', 'clinical evaluation', 'cohort analysis', 'controlled study', 'CpG island', 'cross-sectional study', 'disease course', 'DNA methylation', 'family history', 'female', 'gene location', 'genetic risk score', 'human', 'major clinical study', 'male', 'maternal smoking', 'population structure', 'prediction', 'pregnancy', …	Background: DNA methylation (DNAm) is considered a plausible pathway through which genetic and environmental factors may influence the development of allergies. However, causality has yet to be determined as it is unknown whether DNAm is rather a cause or consequence of allergic sensitization. Here, we investigated the direction of the observed associations between well-known environmental and ge…	['Kilanowski, A.', 'Merid, S. K.', 'Abrishamcar, S.', 'Feil, D.', 'Thiering, E.', 'Waldenberger, M.', 'Melén, E.', 'Peters, A.', 'Standl, M.', 'Hüls, A.']	2022-09-26	Association DNAm phenotype | P-value | Multiple cut-offs [thresholding]	Pruning | CoMeBack				Discovery EWAS | Linear regression	No	No	Not reported	No	Not reported	sex, age, whether the blood was taken in the allergyseason (March to August),as well as circulating IgE levels, and estimated celltype proportions using EpiDISH
Atopic status	Physical health indicators	Kilanowski et al.	2022	DNA methylation and aeroallergen sensitization: The chicken or the egg?	10.1186/s13148-022-01332-5	30	Published summary statistics (semi-supervised)	2340			Population-based	Mid childhood	Blood-clots	EPICv1	European	Journal Article	Clin Epigenetics	['immunoglobulin E', 'aeroallergen sensitization', 'allergy', 'article', 'child', 'clinical evaluation', 'cohort analysis', 'controlled study', 'CpG island', 'cross-sectional study', 'disease course', 'DNA methylation', 'family history', 'female', 'gene location', 'genetic risk score', 'human', 'major clinical study', 'male', 'maternal smoking', 'population structure', 'prediction', 'pregnancy', …	Background: DNA methylation (DNAm) is considered a plausible pathway through which genetic and environmental factors may influence the development of allergies. However, causality has yet to be determined as it is unknown whether DNAm is rather a cause or consequence of allergic sensitization. Here, we investigated the direction of the observed associations between well-known environmental and ge…	['Kilanowski, A.', 'Merid, S. K.', 'Abrishamcar, S.', 'Feil, D.', 'Thiering, E.', 'Waldenberger, M.', 'Melén, E.', 'Peters, A.', 'Standl, M.', 'Hüls, A.']	2022-09-26	Association DNAm phenotype | P-value | Multiple cut-offs [thresholding]	Pruning | CoMeBack				Discovery EWAS | Linear regression	No	No	Not reported	No	Not reported	sex, age, whether the blood was taken in the allergyseason (March to August),as well as circulating IgE levels, and estimated celltype proportions using EpiDISH
Atopic status	Physical health indicators	Kilanowski et al.	2022	DNA methylation and aeroallergen sensitization: The chicken or the egg?	10.1186/s13148-022-01332-5	20	Published summary statistics (semi-supervised)	1670			Population-based	Late childhood	Blood-clots	EPICv1	European	Journal Article	Clin Epigenetics	['immunoglobulin E', 'aeroallergen sensitization', 'allergy', 'article', 'child', 'clinical evaluation', 'cohort analysis', 'controlled study', 'CpG island', 'cross-sectional study', 'disease course', 'DNA methylation', 'family history', 'female', 'gene location', 'genetic risk score', 'human', 'major clinical study', 'male', 'maternal smoking', 'population structure', 'prediction', 'pregnancy', …	Background: DNA methylation (DNAm) is considered a plausible pathway through which genetic and environmental factors may influence the development of allergies. However, causality has yet to be determined as it is unknown whether DNAm is rather a cause or consequence of allergic sensitization. Here, we investigated the direction of the observed associations between well-known environmental and ge…	['Kilanowski, A.', 'Merid, S. K.', 'Abrishamcar, S.', 'Feil, D.', 'Thiering, E.', 'Waldenberger, M.', 'Melén, E.', 'Peters, A.', 'Standl, M.', 'Hüls, A.']	2022-09-26	Association DNAm phenotype | P-value | Multiple cut-offs [thresholding]	Pruning | CoMeBack				Discovery EWAS | Linear regression	No	No	Not reported	No	Not reported	sex, age, whether the blood was taken in the allergyseason (March to August),as well as circulating IgE levels, and estimated celltype proportions using EpiDISH
Atopic status	Physical health indicators	Kilanowski et al.	2022	DNA methylation and aeroallergen sensitization: The chicken or the egg?	10.1186/s13148-022-01332-5	20	Published summary statistics (semi-supervised)	2340			Population-based	Mid childhood	Blood-clots	EPICv1	European	Journal Article	Clin Epigenetics	['immunoglobulin E', 'aeroallergen sensitization', 'allergy', 'article', 'child', 'clinical evaluation', 'cohort analysis', 'controlled study', 'CpG island', 'cross-sectional study', 'disease course', 'DNA methylation', 'family history', 'female', 'gene location', 'genetic risk score', 'human', 'major clinical study', 'male', 'maternal smoking', 'population structure', 'prediction', 'pregnancy', …	Background: DNA methylation (DNAm) is considered a plausible pathway through which genetic and environmental factors may influence the development of allergies. However, causality has yet to be determined as it is unknown whether DNAm is rather a cause or consequence of allergic sensitization. Here, we investigated the direction of the observed associations between well-known environmental and ge…	['Kilanowski, A.', 'Merid, S. K.', 'Abrishamcar, S.', 'Feil, D.', 'Thiering, E.', 'Waldenberger, M.', 'Melén, E.', 'Peters, A.', 'Standl, M.', 'Hüls, A.']	2022-09-26	Association DNAm phenotype | P-value | Multiple cut-offs [thresholding]	Pruning | CoMeBack				Discovery EWAS | Linear regression	No	No	Not reported	No	Not reported	sex, age, whether the blood was taken in the allergyseason (March to August),as well as circulating IgE levels, and estimated celltype proportions using EpiDISH
Atopic status	Physical health indicators	Kilanowski et al.	2022	DNA methylation and aeroallergen sensitization: The chicken or the egg?	10.1186/s13148-022-01332-5	240	Published summary statistics (semi-supervised)	1670			Population-based	Late childhood	Blood-clots	EPICv1	European	Journal Article	Clin Epigenetics	['immunoglobulin E', 'aeroallergen sensitization', 'allergy', 'article', 'child', 'clinical evaluation', 'cohort analysis', 'controlled study', 'CpG island', 'cross-sectional study', 'disease course', 'DNA methylation', 'family history', 'female', 'gene location', 'genetic risk score', 'human', 'major clinical study', 'male', 'maternal smoking', 'population structure', 'prediction', 'pregnancy', …	Background: DNA methylation (DNAm) is considered a plausible pathway through which genetic and environmental factors may influence the development of allergies. However, causality has yet to be determined as it is unknown whether DNAm is rather a cause or consequence of allergic sensitization. Here, we investigated the direction of the observed associations between well-known environmental and ge…	['Kilanowski, A.', 'Merid, S. K.', 'Abrishamcar, S.', 'Feil, D.', 'Thiering, E.', 'Waldenberger, M.', 'Melén, E.', 'Peters, A.', 'Standl, M.', 'Hüls, A.']	2022-09-26	Association DNAm phenotype | P-value | Multiple cut-offs [thresholding]	Pruning | CoMeBack				Discovery EWAS | Linear regression	No	No	Not reported	No	Not reported	sex, age, whether the blood was taken in the allergyseason (March to August),as well as circulating IgE levels, and estimated celltype proportions using EpiDISH
Atopic status	Physical health indicators	Kilanowski et al.	2022	DNA methylation and aeroallergen sensitization: The chicken or the egg?	10.1186/s13148-022-01332-5	240	Published summary statistics (semi-supervised)	2340			Population-based	Mid childhood	Blood-clots	EPICv1	European	Journal Article	Clin Epigenetics	['immunoglobulin E', 'aeroallergen sensitization', 'allergy', 'article', 'child', 'clinical evaluation', 'cohort analysis', 'controlled study', 'CpG island', 'cross-sectional study', 'disease course', 'DNA methylation', 'family history', 'female', 'gene location', 'genetic risk score', 'human', 'major clinical study', 'male', 'maternal smoking', 'population structure', 'prediction', 'pregnancy', …	Background: DNA methylation (DNAm) is considered a plausible pathway through which genetic and environmental factors may influence the development of allergies. However, causality has yet to be determined as it is unknown whether DNAm is rather a cause or consequence of allergic sensitization. Here, we investigated the direction of the observed associations between well-known environmental and ge…	['Kilanowski, A.', 'Merid, S. K.', 'Abrishamcar, S.', 'Feil, D.', 'Thiering, E.', 'Waldenberger, M.', 'Melén, E.', 'Peters, A.', 'Standl, M.', 'Hüls, A.']	2022-09-26	Association DNAm phenotype | P-value | Multiple cut-offs [thresholding]	Pruning | CoMeBack				Discovery EWAS | Linear regression	No	No	Not reported	No	Not reported	sex, age, whether the blood was taken in the allergyseason (March to August),as well as circulating IgE levels, and estimated celltype proportions using EpiDISH
Au-Kline syndrome	Genetic syndromes	Choufani et al.	2022	An HNRNPK-specific DNA methylation signature makes sense of missense variants and expands the phenotypic spectrum of Au-Kline syndrome	10.1016/j.ajhg.2022.08.014	4290	Raw individual-level data	250	90	160	Case control	Childhood and adolescence	Peripheral blood	EPICv1	Not reported	Journal Article	Am J Hum Genet	['DNA', 'heterogeneous nuclear ribonucleoprotein K', 'adolescent', 'adult', 'article', 'Au Kline syndrome', 'child', 'clinical article', 'clinical feature', 'clinical severity scoring system', 'cohort analysis', 'disease burden', 'disease severity assessment', 'DNA methylation', 'female', 'gene', 'genetic association', 'genetic variability', 'genotype phenotype correlation', 'HNRNPK gene', 'human…	Au-Kline syndrome (AKS) is a neurodevelopmental disorder associated with multiple malformations and a characteristic facial gestalt. The first individuals ascertained carried de novo loss-of-function (LoF) variants in HNRNPK. Here, we report 32 individuals with AKS (26 previously unpublished), including 13 with de novo missense variants. We propose new clinical diagnostic criteria for AKS that di…	['Choufani, S.', 'McNiven, V.', 'Cytrynbaum, C.', 'Jangjoo, M.', 'Adam, M. P.', 'Bjornsson, H. T.', 'Harris, J.', 'Dyment, D. A.', 'Graham, G. E.', 'Nezarati, M. M.', 'Aul, R. B.', 'Castiglioni, C.', 'Breckpot, J.', 'Devriendt, K.', 'Stewart, H.', 'Banos-Pinero, B.', 'Mehta, S.', 'Sandford, R.', 'Dunn, C.', 'Mathevet, R.', 'van Maldergem, L.', 'Piard, J.', 'Brischoux-Boucher, E.', 'Vitobello, A.'…	2022-10-11	Association DNAm phenotype | P-value | FDR < .05	Association DNAm phenotype | Methylation change | > 10%	Pruning | Pairwise correlation | < 0.90			Machine learning | Support vector machine	Train/test split: 67/33% | leave-one-out cross-validation	Yes (n = 172)	Reported | Specifivity/sensitivity = 100%	No	No	age, sex cell type
AUTS18 syndrome / Intellectual developmental disorder with autism and macrocephaly (IDDAM)	Genetic syndromes	Aref-Eshghi et al.	2020	Evaluation of DNA methylation episignatures for diagnosis and phenotype correlations in 42 Mendelian neurodevelopmental disorders	10.1016/j.ajhg.2020.01.019	1030	Raw individual-level data	7540	50	7490	Case control	Not reported	Peripheral blood	Multiple (450K, EPICv1)	Not reported	Journal Article	Am J Hum Genet	['Cohort Studies', '*DNA Methylation', 'Genetic Heterogeneity', 'Humans', 'Neurodevelopmental Disorders/*genetics', '*Phenotype', 'Syndrome', 'DNA methylation', 'EpiSign', 'VUS classification', 'episignature', 'molecular diagnostics', 'uncertain clinical cases', 'LA - eng', 'N1 - 1537-6605', 'Aref-Eshghi, Erfan', 'Kerkhof, Jennifer', 'Pedro, Victor P', 'Groupe DI France', 'Barat-Houari, Mouna', '…	Genetic syndromes frequently present with overlapping clinical features and inconclusive or ambiguous genetic findings which can confound accurate diagnosis and clinical management. An expanding number of genetic syndromes have been shown to have unique genomic DNA methylation patterns (called "episignatures"). Peripheral blood episignatures can be used for diagnostic testing as well as for the i…	['Aref-Eshghi, E.', 'Kerkhof, J.', 'Pedro, V. P.', 'Barat-Houari, M.', 'Ruiz-Pallares, N.', 'Andrau, J. C.', 'Lacombe, D.', 'Van-Gils, J.', 'Fergelot, P.', 'Dubourg, C.', 'Cormier-Daire, V.', 'Rondeau, S.', 'Lecoquierre, F.', 'Saugier-Veber, P.', 'Nicolas, G.', 'Lesca, G.', 'Chatron, N.', 'Sanlaville, D.', 'Vitobello, A.', 'Faivre, L.', 'Thauvin-Robinet, C.', 'Laumonnier, F.', 'Raynaud, M.', 'Ald…	2020-03-05	Association DNAm phenotype | Effect size * P-value | top-ranking 1000	Association DNAm phenotype | AUC | top-ranking 100-150	Pruning | R-squared | 0.60-0.80			Machine learning | Support vector machine	Train/test split: 75/25% | 10-fold cross-validation	Yes (n = 965)	Not reported	No	No	Cell type, 10 PCs
AUTS18 syndrome / Intellectual developmental disorder with autism and macrocephaly (IDDAM)	Genetic syndromes	Dingemans et al.	2022	The phenotypic spectrum and genotype-phenotype correlations in 106 patients with variants in major autism gene CHD8	10.1038/s41398-022-02189-1		Pre-established MPS	130			Cohort study	Childhood and adolescence	Not reported	EPICv1	Not reported	Journal Article	Transl Psychiatry	['DNA', 'adolescent', 'adult', 'article', 'autism', 'celiac disease', 'CHD8 gene', 'child', 'clinical feature', 'cohort analysis', 'constipation', 'developmental delay', 'diarrhea', 'digestive system disease', 'disease severity', 'DNA methylation', 'Embase', 'exon', 'female', 'fibroma', 'fibrosarcoma', 'follow up', 'frameshift mutation', 'gain of function mutation', 'gene', 'gene deletion', 'gene…	CHD8, a major autism gene, functions in chromatin remodelling and has various roles involving several biological pathways. Therefore, unsurprisingly, previous studies have shown that intellectual developmental disorder with autism and macrocephaly (IDDAM), the syndrome caused by pathogenic variants in CHD8, consists of a broad range of phenotypic abnormalities. We collected and reviewed 106 indiv…	['Dingemans, A. J. M.', 'Truijen, K. M. G.', 'van de Ven, S.', 'Bernier, R.', 'Bongers, E. M. H. F.', 'Bouman, A.', 'de Graaff – Herder, L.', 'Eichler, E. E.', 'Gerkes, E. H.', 'De Geus, C. M.', 'van Hagen, J. M.', 'Jansen, P. R.', 'Kerkhof, J.', 'Kievit, A. J. A.', 'Kleefstra, T.', 'Maas, S. M.', 'de Man, S. A.', 'McConkey, H.', 'Patterson, W. G.', 'Dobson, A. T.', 'Prijoles, E. J.', 'Sadikovic,…	2022-10-11	None						No	No	Not reported	No	No	No
AUTS18 syndrome / Intellectual developmental disorder with autism and macrocephaly (IDDAM)	Genetic syndromes	Sadikovic et al.	2021	Clinical epigenomics: genome-wide DNA methylation analysis for the diagnosis of Mendelian disorders	10.1038/s41436-020-01096-4	1030	Pre-established MPS	2070	90	1980	Case control	Childhood and adolescence	Peripheral blood	EPICv1	Not reported	Journal Article	Genet Med	['Canada', '*DNA Methylation', '*Epigenomics', 'Europe', 'Humans', 'Syndrome', 'LA - eng', 'N1 - 1530-0366', 'Sadikovic, Bekim', 'Orcid: 0000-0001-6363-0016', 'Levy, Michael A', 'Kerkhof, Jennifer', 'Aref-Eshghi, Erfan', 'Schenkel, Laila', 'Stuart, Alan', 'McConkey, Haley', 'Henneman, Peter', 'Venema, Andrea', 'Schwartz, Charles E', 'Stevenson, Roger E', 'Skinner, Steven A', 'DuPont, Barbara R', …	PURPOSE: We describe the clinical implementation of genome-wide DNA methylation analysis in rare disorders across the EpiSign diagnostic laboratory network and the assessment of results and clinical impact in the first subjects tested. METHODS: We outline the logistics and data flow between an integrated network of clinical diagnostics laboratories in Europe, the United States, and Canada. We des…	['Sadikovic, B.', 'Levy, M. A.', 'Kerkhof, J.', 'Aref-Eshghi, E.', 'Schenkel, L.', 'Stuart, A.', 'McConkey, H.', 'Henneman, P.', 'Venema, A.', 'Schwartz, C. E.', 'Stevenson, R. E.', 'Skinner, S. A.', 'DuPont, B. R.', 'Fletcher, R. S.', 'Balci, T. B.', 'Siu, V. M.', 'Granadillo, J. L.', 'Masters, J.', 'Kadour, M.', 'Friez, M. J.', 'van Haelst, M. M.', 'Mannens, Mmam', 'Louie, R. J.', 'Lee, J. A.',…	2021-06-04	None						No	No	Not assessed	No	Not reported	Not reported
AXIN1	Biological markers	Waterfield et al.	2024	DNA methylation models of protein abundance across the lifecourse	10.1186/s13148-024-01802-y		Raw individual-level data	2220			Population-based	Mid childhood	Peripheral blood	Multiple (450K, EPICv1)	European	Journal Article	Clin Epigenetics		Multiple studies have shown that DNA methylation (DNAm) models of protein abundance can be informative about exposure, phenotype and disease risk. Here we investigate and provide descriptive details of the capacity of DNAm to capture non-genetic variation in protein abundance across the lifecourse. We evaluated the performance of 14 previously published DNAm models of protein abundance (episcores…	['Waterfield, Scott', 'Yousefi, Paul', 'Suderman, Matt']	2024-12-21	None					Penalized regression | Elastic net	5-fold cross-validation	No	Reported | Correlation | r = 0.0927577528134565	No	Not reported	Not reported
AXIN1	Biological markers	Waterfield et al.	2024	DNA methylation models of protein abundance across the lifecourse	10.1186/s13148-024-01802-y		Raw individual-level data	2220			Population-based	Mid childhood	Peripheral blood	Multiple (450K, EPICv1)	European	Journal Article	Clin Epigenetics		Multiple studies have shown that DNA methylation (DNAm) models of protein abundance can be informative about exposure, phenotype and disease risk. Here we investigate and provide descriptive details of the capacity of DNAm to capture non-genetic variation in protein abundance across the lifecourse. We evaluated the performance of 14 previously published DNAm models of protein abundance (episcores…	['Waterfield, Scott', 'Yousefi, Paul', 'Suderman, Matt']	2024-12-21	None					Penalized regression | Elastic net	5-fold cross-validation	No	Reported | Correlation | r = 0.088	No	Not reported	Not reported
AXIN1	Biological markers	Waterfield et al.	2024	DNA methylation models of protein abundance across the lifecourse	10.1186/s13148-024-01802-y		Raw individual-level data	2220			Population-based	Mid childhood	Peripheral blood	Multiple (450K, EPICv1)	European	Journal Article	Clin Epigenetics		Multiple studies have shown that DNA methylation (DNAm) models of protein abundance can be informative about exposure, phenotype and disease risk. Here we investigate and provide descriptive details of the capacity of DNAm to capture non-genetic variation in protein abundance across the lifecourse. We evaluated the performance of 14 previously published DNAm models of protein abundance (episcores…	['Waterfield, Scott', 'Yousefi, Paul', 'Suderman, Matt']	2024-12-21	None					Penalized regression | Elastic net	5-fold cross-validation	No	Reported | Correlation | r = 0.13	No	Not reported	Not reported
BAFopathy syndrome: Coffin-Siris 1 (CSS1)	Genetic syndromes	Aref-Eshghi et al.	2020	Evaluation of DNA methylation episignatures for diagnosis and phenotype correlations in 42 Mendelian neurodevelopmental disorders	10.1016/j.ajhg.2020.01.019	1400	Raw individual-level data	8890	1400	7490	Case control	Not reported	Peripheral blood	Multiple (450K, EPICv1)	Not reported	Journal Article	Am J Hum Genet	['Cohort Studies', '*DNA Methylation', 'Genetic Heterogeneity', 'Humans', 'Neurodevelopmental Disorders/*genetics', '*Phenotype', 'Syndrome', 'DNA methylation', 'EpiSign', 'VUS classification', 'episignature', 'molecular diagnostics', 'uncertain clinical cases', 'LA - eng', 'N1 - 1537-6605', 'Aref-Eshghi, Erfan', 'Kerkhof, Jennifer', 'Pedro, Victor P', 'Groupe DI France', 'Barat-Houari, Mouna', '…	Genetic syndromes frequently present with overlapping clinical features and inconclusive or ambiguous genetic findings which can confound accurate diagnosis and clinical management. An expanding number of genetic syndromes have been shown to have unique genomic DNA methylation patterns (called "episignatures"). Peripheral blood episignatures can be used for diagnostic testing as well as for the i…	['Aref-Eshghi, E.', 'Kerkhof, J.', 'Pedro, V. P.', 'Barat-Houari, M.', 'Ruiz-Pallares, N.', 'Andrau, J. C.', 'Lacombe, D.', 'Van-Gils, J.', 'Fergelot, P.', 'Dubourg, C.', 'Cormier-Daire, V.', 'Rondeau, S.', 'Lecoquierre, F.', 'Saugier-Veber, P.', 'Nicolas, G.', 'Lesca, G.', 'Chatron, N.', 'Sanlaville, D.', 'Vitobello, A.', 'Faivre, L.', 'Thauvin-Robinet, C.', 'Laumonnier, F.', 'Raynaud, M.', 'Ald…	2020-03-05	Association DNAm phenotype | Effect size * P-value | top-ranking 1000	Association DNAm phenotype | AUC | top-ranking 100-150	Pruning | R-squared | 0.60-0.80			Machine learning | Support vector machine	Train/test split: 75/25% | 10-fold cross-validation	Yes (n = 965)	Not reported	No	No	Cell type, 10 PCs
BAFopathy syndrome: Coffin-Siris 1-2 (CSS1-2)	Genetic syndromes	Levy et al.	2022	Novel diagnostic DNA methylation episignatures expand and refine the epigenetic landscapes of Mendelian disorders	10.1016/j.xhgg.2021.100075	5000	Raw individual-level data	440	40	400	Case control	Childhood and adolescence	Peripheral blood	Multiple (450K, EPICv1)	Not reported	Journal Article	Human Genetics and Genomics Advances	['Episignatures', 'Neurodevelopmental disorders', 'DNA methylation', 'Epigenetics', 'Clinical diagnostics']	Summary Overlapping clinical phenotypes and an expanding breadth and complexity of genomic associations are a growing challenge in the diagnosis and clinical management of Mendelian disorders. The functional consequences and clinical impacts of genomic variation may involve unique, disorder-specific, genomic DNA methylation episignatures. In this study, we describe 19 novel episignature disorders…	['Levy, Michael A.', 'McConkey, Haley', 'Kerkhof, Jennifer', 'Barat-Houari, Mouna', 'Bargiacchi, Sara', 'Biamino, Elisa', 'Bralo, María Palomares', 'Cappuccio, Gerarda', 'Ciolfi, Andrea', 'Clarke, Angus', 'DuPont, Barbara R.', 'Elting, Mariet W.', 'Faivre, Laurence', 'Fee, Timothy', 'Fletcher, Robin S.', 'Cherik, Florian', 'Foroutan, Aidin', 'Friez, Michael J.', 'Gervasini, Cristina', 'Haghshenas…	2022-01-13	Association DNAm phenotype | P-value | top-ranking ?	Association DNAm phenotype | AUC | ?	Pruning | Pairwise correlation | ?			Machine learning | Support vector machine	4-fold cross-validation	No	Not assessed	No	Not reported	Cell type
BAFopathy syndrome: Coffin-Siris 1-2 (CSS1-2)	Genetic syndromes	Trajkova et al.	2024	DNA methylation analysis in patients with neurodevelopmental disorders improves variant interpretation and reveals complexity	10.1016/j.xhgg.2024.100309	5000	Pre-established MPS	970	20	950	Case control	Childhood and adolescence	Peripheral blood	EPICv1	Not reported	Journal Article	Hum Genet Genom Adv	['EpiSign v.3', 'genetic analyzer', 'high throughput sequencer', 'E1A associated p300 protein', 'transcriptional regulator ATRX', 'adult', 'AlphaFold model', 'amino acid sequence', 'ANKRD11 gene', 'ARID1B gene', 'article', 'autosomal dominant 23', 'bioinformatics', 'blepharophimosis', 'borjeson forssman lehmann syndrome', 'BRWD3 gene', 'child', 'Claes Jensen syndrome', 'clinical article', 'coffin…	Analysis of genomic DNA methylation by generating epigenetic signature profiles (episignatures) is increasingly being implemented in genetic diagnosis. Here we report our experience using episignature analysis to resolve both uncomplicated and complex cases of neurodevelopmental disorders (NDDs). We analyzed 97 NDDs divided into (1) a validation cohort of 59 patients with likely pathogenic/pathog…	['Trajkova, S.', 'Kerkhof, J.', 'Rossi Sebastiano, M.', 'Pavinato, L.', 'Ferrero, E.', 'Giovenino, C.', 'Carli, D.', 'Di Gregorio, E.', 'Marinoni, R.', 'Mandrile, G.', 'Palermo, F.', 'Carestiato, S.', 'Cardaropoli, S.', 'Pullano, V.', 'Rinninella, A.', 'Giorgio, E.', 'Pippucci, T.', 'Dimartino, P.', 'Rzasa, J.', 'Rooney, K.', 'McConkey, H.', 'Petlichkovski, A.', 'Pasini, B.', 'Sukarova-Angelovska…	2024-06-10	None						Yes	No	not assessed	No	Not reported	Not reported
BAFopathy syndrome: Coffin-Siris 3 (CSS3)	Genetic syndromes	Aref-Eshghi et al.	2020	Evaluation of DNA methylation episignatures for diagnosis and phenotype correlations in 42 Mendelian neurodevelopmental disorders	10.1016/j.ajhg.2020.01.019	1400	Raw individual-level data	8890	1400	7490	Case control	Not reported	Peripheral blood	Multiple (450K, EPICv1)	Not reported	Journal Article	Am J Hum Genet	['Cohort Studies', '*DNA Methylation', 'Genetic Heterogeneity', 'Humans', 'Neurodevelopmental Disorders/*genetics', '*Phenotype', 'Syndrome', 'DNA methylation', 'EpiSign', 'VUS classification', 'episignature', 'molecular diagnostics', 'uncertain clinical cases', 'LA - eng', 'N1 - 1537-6605', 'Aref-Eshghi, Erfan', 'Kerkhof, Jennifer', 'Pedro, Victor P', 'Groupe DI France', 'Barat-Houari, Mouna', '…	Genetic syndromes frequently present with overlapping clinical features and inconclusive or ambiguous genetic findings which can confound accurate diagnosis and clinical management. An expanding number of genetic syndromes have been shown to have unique genomic DNA methylation patterns (called "episignatures"). Peripheral blood episignatures can be used for diagnostic testing as well as for the i…	['Aref-Eshghi, E.', 'Kerkhof, J.', 'Pedro, V. P.', 'Barat-Houari, M.', 'Ruiz-Pallares, N.', 'Andrau, J. C.', 'Lacombe, D.', 'Van-Gils, J.', 'Fergelot, P.', 'Dubourg, C.', 'Cormier-Daire, V.', 'Rondeau, S.', 'Lecoquierre, F.', 'Saugier-Veber, P.', 'Nicolas, G.', 'Lesca, G.', 'Chatron, N.', 'Sanlaville, D.', 'Vitobello, A.', 'Faivre, L.', 'Thauvin-Robinet, C.', 'Laumonnier, F.', 'Raynaud, M.', 'Ald…	2020-03-05	Association DNAm phenotype | Effect size * P-value | top-ranking 1000	Association DNAm phenotype | AUC | top-ranking 100-150	Pruning | R-squared | 0.60-0.80			Machine learning | Support vector machine	Train/test split: 75/25% | 10-fold cross-validation	Yes (n = 965)	Not reported	No	No	Cell type, 10 PCs
BAFopathy syndrome: Coffin-Siris 4 (CSS4)	Genetic syndromes	Aref-Eshghi et al.	2020	Evaluation of DNA methylation episignatures for diagnosis and phenotype correlations in 42 Mendelian neurodevelopmental disorders	10.1016/j.ajhg.2020.01.019	1400	Raw individual-level data	8890	1400	7490	Case control	Not reported	Peripheral blood	Multiple (450K, EPICv1)	Not reported	Journal Article	Am J Hum Genet	['Cohort Studies', '*DNA Methylation', 'Genetic Heterogeneity', 'Humans', 'Neurodevelopmental Disorders/*genetics', '*Phenotype', 'Syndrome', 'DNA methylation', 'EpiSign', 'VUS classification', 'episignature', 'molecular diagnostics', 'uncertain clinical cases', 'LA - eng', 'N1 - 1537-6605', 'Aref-Eshghi, Erfan', 'Kerkhof, Jennifer', 'Pedro, Victor P', 'Groupe DI France', 'Barat-Houari, Mouna', '…	Genetic syndromes frequently present with overlapping clinical features and inconclusive or ambiguous genetic findings which can confound accurate diagnosis and clinical management. An expanding number of genetic syndromes have been shown to have unique genomic DNA methylation patterns (called "episignatures"). Peripheral blood episignatures can be used for diagnostic testing as well as for the i…	['Aref-Eshghi, E.', 'Kerkhof, J.', 'Pedro, V. P.', 'Barat-Houari, M.', 'Ruiz-Pallares, N.', 'Andrau, J. C.', 'Lacombe, D.', 'Van-Gils, J.', 'Fergelot, P.', 'Dubourg, C.', 'Cormier-Daire, V.', 'Rondeau, S.', 'Lecoquierre, F.', 'Saugier-Veber, P.', 'Nicolas, G.', 'Lesca, G.', 'Chatron, N.', 'Sanlaville, D.', 'Vitobello, A.', 'Faivre, L.', 'Thauvin-Robinet, C.', 'Laumonnier, F.', 'Raynaud, M.', 'Ald…	2020-03-05	Association DNAm phenotype | Effect size * P-value | top-ranking 1000	Association DNAm phenotype | AUC | top-ranking 100-150	Pruning | R-squared | 0.60-0.80			Machine learning | Support vector machine	Train/test split: 75/25% | 10-fold cross-validation	Yes (n = 965)	Not reported	No	No	Cell type, 10 PCs
BAFopathy syndrome: Coffin-Siris 4 (CSS4)	Genetic syndromes	Aref-Eshghi et al.	2020	Evaluation of DNA methylation episignatures for diagnosis and phenotype correlations in 42 Mendelian neurodevelopmental disorders	10.1016/j.ajhg.2020.01.019	1400	Raw individual-level data	8890	1400	7490	Case control	Not reported	Peripheral blood	Multiple (450K, EPICv1)	Not reported	Journal Article	Am J Hum Genet	['Cohort Studies', '*DNA Methylation', 'Genetic Heterogeneity', 'Humans', 'Neurodevelopmental Disorders/*genetics', '*Phenotype', 'Syndrome', 'DNA methylation', 'EpiSign', 'VUS classification', 'episignature', 'molecular diagnostics', 'uncertain clinical cases', 'LA - eng', 'N1 - 1537-6605', 'Aref-Eshghi, Erfan', 'Kerkhof, Jennifer', 'Pedro, Victor P', 'Groupe DI France', 'Barat-Houari, Mouna', '…	Genetic syndromes frequently present with overlapping clinical features and inconclusive or ambiguous genetic findings which can confound accurate diagnosis and clinical management. An expanding number of genetic syndromes have been shown to have unique genomic DNA methylation patterns (called "episignatures"). Peripheral blood episignatures can be used for diagnostic testing as well as for the i…	['Aref-Eshghi, E.', 'Kerkhof, J.', 'Pedro, V. P.', 'Barat-Houari, M.', 'Ruiz-Pallares, N.', 'Andrau, J. C.', 'Lacombe, D.', 'Van-Gils, J.', 'Fergelot, P.', 'Dubourg, C.', 'Cormier-Daire, V.', 'Rondeau, S.', 'Lecoquierre, F.', 'Saugier-Veber, P.', 'Nicolas, G.', 'Lesca, G.', 'Chatron, N.', 'Sanlaville, D.', 'Vitobello, A.', 'Faivre, L.', 'Thauvin-Robinet, C.', 'Laumonnier, F.', 'Raynaud, M.', 'Ald…	2020-03-05	Association DNAm phenotype | Effect size * P-value | top-ranking 1000	Association DNAm phenotype | AUC | top-ranking 100-150	Pruning | R-squared | 0.60-0.80			Machine learning | Support vector machine	Train/test split: 75/25% | 10-fold cross-validation	Yes (n = 965)	Not reported	No	No	Cell type, 10 PCs
BAFopathy syndrome: Coffin-Siris 4 (CSS4)	Genetic syndromes	Levy et al.	2022	Novel diagnostic DNA methylation episignatures expand and refine the epigenetic landscapes of Mendelian disorders	10.1016/j.xhgg.2021.100075	5000	Raw individual-level data	330	30	300	Case control	Childhood and adolescence	Peripheral blood	Multiple (450K, EPICv1)	Not reported	Journal Article	Human Genetics and Genomics Advances	['Episignatures', 'Neurodevelopmental disorders', 'DNA methylation', 'Epigenetics', 'Clinical diagnostics']	Summary Overlapping clinical phenotypes and an expanding breadth and complexity of genomic associations are a growing challenge in the diagnosis and clinical management of Mendelian disorders. The functional consequences and clinical impacts of genomic variation may involve unique, disorder-specific, genomic DNA methylation episignatures. In this study, we describe 19 novel episignature disorders…	['Levy, Michael A.', 'McConkey, Haley', 'Kerkhof, Jennifer', 'Barat-Houari, Mouna', 'Bargiacchi, Sara', 'Biamino, Elisa', 'Bralo, María Palomares', 'Cappuccio, Gerarda', 'Ciolfi, Andrea', 'Clarke, Angus', 'DuPont, Barbara R.', 'Elting, Mariet W.', 'Faivre, Laurence', 'Fee, Timothy', 'Fletcher, Robin S.', 'Cherik, Florian', 'Foroutan, Aidin', 'Friez, Michael J.', 'Gervasini, Cristina', 'Haghshenas…	2022-01-13	Association DNAm phenotype | P-value | top-ranking ?	Association DNAm phenotype | AUC | ?	Pruning | Pairwise correlation | ?			Machine learning | Support vector machine	4-fold cross-validation	No	Not assessed	No	Not reported	Cell type
BAFopathy syndrome: Coffin-Siris 9 (CSS9)	Genetic syndromes	Levy et al.	2022	Novel diagnostic DNA methylation episignatures expand and refine the epigenetic landscapes of Mendelian disorders	10.1016/j.xhgg.2021.100075	3060	Raw individual-level data	600	100	500	Case control	Childhood and adolescence	Peripheral blood	Multiple (450K, EPICv1)	Not reported	Journal Article	Human Genetics and Genomics Advances	['Episignatures', 'Neurodevelopmental disorders', 'DNA methylation', 'Epigenetics', 'Clinical diagnostics']	Summary Overlapping clinical phenotypes and an expanding breadth and complexity of genomic associations are a growing challenge in the diagnosis and clinical management of Mendelian disorders. The functional consequences and clinical impacts of genomic variation may involve unique, disorder-specific, genomic DNA methylation episignatures. In this study, we describe 19 novel episignature disorders…	['Levy, Michael A.', 'McConkey, Haley', 'Kerkhof, Jennifer', 'Barat-Houari, Mouna', 'Bargiacchi, Sara', 'Biamino, Elisa', 'Bralo, María Palomares', 'Cappuccio, Gerarda', 'Ciolfi, Andrea', 'Clarke, Angus', 'DuPont, Barbara R.', 'Elting, Mariet W.', 'Faivre, Laurence', 'Fee, Timothy', 'Fletcher, Robin S.', 'Cherik, Florian', 'Foroutan, Aidin', 'Friez, Michael J.', 'Gervasini, Cristina', 'Haghshenas…	2022-01-13	Association DNAm phenotype | P-value | top-ranking ?	Association DNAm phenotype | AUC | ?	Pruning | Pairwise correlation | ?			Machine learning | Support vector machine	4-fold cross-validation	No	Not assessed	No	Not reported	Cell type
BAFopathy syndrome: Nicolaides–Baraitser (NCBRS)	Genetic syndromes	Aref-Eshghi et al.	2020	Evaluation of DNA methylation episignatures for diagnosis and phenotype correlations in 42 Mendelian neurodevelopmental disorders	10.1016/j.ajhg.2020.01.019	1400	Raw individual-level data	8890	1400	7490	Case control	Not reported	Peripheral blood	Multiple (450K, EPICv1)	Not reported	Journal Article	Am J Hum Genet	['Cohort Studies', '*DNA Methylation', 'Genetic Heterogeneity', 'Humans', 'Neurodevelopmental Disorders/*genetics', '*Phenotype', 'Syndrome', 'DNA methylation', 'EpiSign', 'VUS classification', 'episignature', 'molecular diagnostics', 'uncertain clinical cases', 'LA - eng', 'N1 - 1537-6605', 'Aref-Eshghi, Erfan', 'Kerkhof, Jennifer', 'Pedro, Victor P', 'Groupe DI France', 'Barat-Houari, Mouna', '…	Genetic syndromes frequently present with overlapping clinical features and inconclusive or ambiguous genetic findings which can confound accurate diagnosis and clinical management. An expanding number of genetic syndromes have been shown to have unique genomic DNA methylation patterns (called "episignatures"). Peripheral blood episignatures can be used for diagnostic testing as well as for the i…	['Aref-Eshghi, E.', 'Kerkhof, J.', 'Pedro, V. P.', 'Barat-Houari, M.', 'Ruiz-Pallares, N.', 'Andrau, J. C.', 'Lacombe, D.', 'Van-Gils, J.', 'Fergelot, P.', 'Dubourg, C.', 'Cormier-Daire, V.', 'Rondeau, S.', 'Lecoquierre, F.', 'Saugier-Veber, P.', 'Nicolas, G.', 'Lesca, G.', 'Chatron, N.', 'Sanlaville, D.', 'Vitobello, A.', 'Faivre, L.', 'Thauvin-Robinet, C.', 'Laumonnier, F.', 'Raynaud, M.', 'Ald…	2020-03-05	Association DNAm phenotype | Effect size * P-value | top-ranking 1000	Association DNAm phenotype | AUC | top-ranking 100-150	Pruning | R-squared | 0.60-0.80			Machine learning | Support vector machine	Train/test split: 75/25% | 10-fold cross-validation	Yes (n = 965)	Not reported	No	No	Cell type, 10 PCs
BAFopathy syndrome: no subtype specified	Genetic syndromes	Aref-Eshghi et al.	2019	Diagnostic Utility of Genome-wide DNA Methylation Testing in Genetically Unsolved Individuals with Suspected Hereditary Conditions	10.1016/j.ajhg.2019.03.008	980	Raw individual-level data	5970	320	5650	Case control	Not reported	Peripheral blood	Multiple (450K, EPICv1)	Not reported	Journal Article	Am J Hum Genet	['genomic DNA', 'adult', 'article', 'case report', 'child', 'chromosome analysis', 'classifier', 'clinical article', 'clinical assessment', 'cohort analysis', 'congenital malformation', 'controlled study', 'copy number variation', 'diagnostic accuracy', 'diagnostic test accuracy study', 'diagnostic value', 'disease classification', 'DNA methylation', 'female', 'genetic disorder', 'genetic identif…	Conventional genetic testing of individuals with neurodevelopmental presentations and congenital anomalies (ND/CAs), i.e., the analysis of sequence and copy number variants, leaves a substantial proportion of them unexplained. Some of these cases have been shown to result from DNA methylation defects at a single locus (epi-variants), while others can exhibit syndrome-specific DNA methylation chan…	['Aref-Eshghi, E.', 'Bend, E. G.', 'Colaiacovo, S.', 'Caudle, M.', 'Chakrabarti, R.', 'Napier, M.', 'Brick, L.', 'Brady, L.', 'Carere, D. A.', 'Levy, M. A.', 'Kerkhof, J.', 'Stuart, A.', 'Saleh, M.', 'Beaudet, A. L.', 'Li, C.', 'Kozenko, M.', 'Karp, N.', 'Prasad, C.', 'Siu, V. M.', 'Tarnopolsky, M. A.', 'Ainsworth, P. J.', 'Lin, H.', 'Rodenhiser, D. I.', 'Krantz, I. D.', 'Deardorff, M. A.', 'Schw…	2019-04-05	Association DNAm phenotype | Methylation change | > 5%	Association DNAm phenotype | P-value | top-ranking 1000	Association DNAm phenotype | AUC | > .80	Pruning | Pairwise correlation | < 0.80		Machine learning | Support vector machine	Train/test split: 75/25% | 10-fold cross-validation	Yes (n = 965)	Not reported	No	No	Cell type
BAFopathy syndrome: no subtype specified	Genetic syndromes	Colin et al.	2022	OMIXCARE: OMICS technologies solved about 33% of the patients with heterogeneous rare neuro-developmental disorders and negative exome sequencing results and identified 13% additional candidate variants	10.3389/fcell.2022.1021785		Pre-established MPS	300			Cohort study	Childhood and adolescence	Whole blood	Multiple (450K, EPICv1)	Not reported	Journal Article	Front. cell dev. biol.		Purpose: Patients with rare or ultra-rare genetic diseases, which affect 350 million people worldwide, may experience a diagnostic odyssey. High-throughput sequencing leads to an etiological diagnosis in up to 50% of individuals with heterogeneous neurodevelopmental or malformation disorders. There is a growing interest in additional omics technologies in translational research settings to examin…	['Colin, E.', 'Duffourd, Y.', 'Tisserant, E.', 'Relator, R.', 'Bruel, A. L.', 'Tran Mau-Them, F.', 'Denomme-Pichon, A. S.', 'Safraou, H.', 'Delanne, J.', 'Jean-Marcais, N.', 'Keren, B.', 'Isidor, B.', 'Vincent, M.', 'Mignot, C.', 'Heron, D.', 'Afenjar, A.', 'Heide, S.', 'Faudet, A.', 'Charles, P.', 'Odent, S.', 'Herenger, Y.', 'Sorlin, A.', 'Moutton, S.', 'Kerkhof, J.', 'McConkey, H.', 'Chevarin,…	2022-10-28	None						No	No	Not reported	No	No	No
BAFopathy syndrome: no subtype specified	Genetic syndromes	Sadikovic et al.	2021	Clinical epigenomics: genome-wide DNA methylation analysis for the diagnosis of Mendelian disorders	10.1038/s41436-020-01096-4	1400	Pre-established MPS	2070	380	1690	Case control	Childhood and adolescence	Peripheral blood	EPICv1	Not reported	Journal Article	Genet Med	['Canada', '*DNA Methylation', '*Epigenomics', 'Europe', 'Humans', 'Syndrome', 'LA - eng', 'N1 - 1530-0366', 'Sadikovic, Bekim', 'Orcid: 0000-0001-6363-0016', 'Levy, Michael A', 'Kerkhof, Jennifer', 'Aref-Eshghi, Erfan', 'Schenkel, Laila', 'Stuart, Alan', 'McConkey, Haley', 'Henneman, Peter', 'Venema, Andrea', 'Schwartz, Charles E', 'Stevenson, Roger E', 'Skinner, Steven A', 'DuPont, Barbara R', …	PURPOSE: We describe the clinical implementation of genome-wide DNA methylation analysis in rare disorders across the EpiSign diagnostic laboratory network and the assessment of results and clinical impact in the first subjects tested. METHODS: We outline the logistics and data flow between an integrated network of clinical diagnostics laboratories in Europe, the United States, and Canada. We des…	['Sadikovic, B.', 'Levy, M. A.', 'Kerkhof, J.', 'Aref-Eshghi, E.', 'Schenkel, L.', 'Stuart, A.', 'McConkey, H.', 'Henneman, P.', 'Venema, A.', 'Schwartz, C. E.', 'Stevenson, R. E.', 'Skinner, S. A.', 'DuPont, B. R.', 'Fletcher, R. S.', 'Balci, T. B.', 'Siu, V. M.', 'Granadillo, J. L.', 'Masters, J.', 'Kadour, M.', 'Friez, M. J.', 'van Haelst, M. M.', 'Mannens, Mmam', 'Louie, R. J.', 'Lee, J. A.',…	2021-06-04	None						No	No	Not assessed	No	Not reported	Not reported
BAFopathy syndrome: no subtype specified	Genetic syndromes	Trajkova et al.	2024	DNA methylation analysis in patients with neurodevelopmental disorders improves variant interpretation and reveals complexity	10.1016/j.xhgg.2024.100309	1400	Pre-established MPS	970	20	950	Case control	Childhood and adolescence	Peripheral blood	EPICv1	Not reported	Journal Article	Hum Genet Genom Adv	['EpiSign v.3', 'genetic analyzer', 'high throughput sequencer', 'E1A associated p300 protein', 'transcriptional regulator ATRX', 'adult', 'AlphaFold model', 'amino acid sequence', 'ANKRD11 gene', 'ARID1B gene', 'article', 'autosomal dominant 23', 'bioinformatics', 'blepharophimosis', 'borjeson forssman lehmann syndrome', 'BRWD3 gene', 'child', 'Claes Jensen syndrome', 'clinical article', 'coffin…	Analysis of genomic DNA methylation by generating epigenetic signature profiles (episignatures) is increasingly being implemented in genetic diagnosis. Here we report our experience using episignature analysis to resolve both uncomplicated and complex cases of neurodevelopmental disorders (NDDs). We analyzed 97 NDDs divided into (1) a validation cohort of 59 patients with likely pathogenic/pathog…	['Trajkova, S.', 'Kerkhof, J.', 'Rossi Sebastiano, M.', 'Pavinato, L.', 'Ferrero, E.', 'Giovenino, C.', 'Carli, D.', 'Di Gregorio, E.', 'Marinoni, R.', 'Mandrile, G.', 'Palermo, F.', 'Carestiato, S.', 'Cardaropoli, S.', 'Pullano, V.', 'Rinninella, A.', 'Giorgio, E.', 'Pippucci, T.', 'Dimartino, P.', 'Rzasa, J.', 'Rooney, K.', 'McConkey, H.', 'Petlichkovski, A.', 'Pasini, B.', 'Sukarova-Angelovska…	2024-06-10	None						Yes	No	not assessed	No	Not reported	Not reported
BCL11B-RD syndrome	Genetic syndromes	Sabbagh et al.	2024	Clinico-biological refinement of BCL11B-related disorder and identification of an episignature: A series of 20 unreported individuals	10.1016/j.gim.2023.101007	1300	Raw individual-level data	720	120	600	Case control	Childhood and adolescence	Peripheral blood	EPICv1	Not reported	Journal Article	Gen Med	['NCT04541927', 'CD45RA antigen', 'accuracy', 'adolescent', 'adult', 'article', 'autoimmune disease', 'BCL11B gene', 'CD4+ T lymphocyte', 'CD8+ T lymphocyte', 'cell compartmentalization', 'child', 'clinical feature', 'cohort analysis', 'comparative study', 'controlled study', 'craniofacial synostosis', 'DNA methylation', 'facies', 'female', 'gene', 'genetic analysis', 'genetic association', 'gene…	Purpose: BCL11B-related disorder (BCL11B-RD) arises from rare genetic variants within the BCL11B gene, resulting in a distinctive clinical spectrum encompassing syndromic neurodevelopmental disorder, with or without intellectual disability, associated with facial features and impaired immune function. This study presents an in-depth clinico-biological analysis of 20 newly reported individuals wit…	['Sabbagh, Q.', 'Haghshenas, S.', 'Piard, J.', 'Trouvé, C.', 'Amiel, J.', 'Attié-Bitach, T.', 'Balci, T.', 'Barat-Houari, M.', 'Belonis, A.', 'Boute, O.', 'Brightman, D. S.', 'Bruel, A. L.', 'Caraffi, S. G.', 'Chatron, N.', 'Collet, C.', 'Dufour, W.', 'Edery, P.', 'Fong, C. T.', 'Fusco, C.', 'Gatinois, V.', 'Gouy, E.', 'Guerrot, A. M.', 'Heide, S.', 'Joshi, A.', 'Karp, N.', 'Keren, B.', 'Lesieur-…	2023-12-05	Association DNAm phenotype | Methylation change | top-ranking 800	Association DNAm phenotype | P-value | top-ranking 800	Association DNAm phenotype | AUC | top-ranking 200	Pruning | Pairwise correlation | < 0.95		Machine learning | Support vector machine	4-fold cross-validation	No	Reported | specificity 100%	No	Not reported	Cell type, batch
Beck-Fahrner syndrome	Genetic syndromes	Levy et al.	2022	Novel diagnostic DNA methylation episignatures expand and refine the epigenetic landscapes of Mendelian disorders	10.1016/j.xhgg.2021.100075	4910	Raw individual-level data	800	160	640	Case control	Childhood and adolescence	Peripheral blood	Multiple (450K, EPICv1)	Not reported	Journal Article	Human Genetics and Genomics Advances	['Episignatures', 'Neurodevelopmental disorders', 'DNA methylation', 'Epigenetics', 'Clinical diagnostics']	Summary Overlapping clinical phenotypes and an expanding breadth and complexity of genomic associations are a growing challenge in the diagnosis and clinical management of Mendelian disorders. The functional consequences and clinical impacts of genomic variation may involve unique, disorder-specific, genomic DNA methylation episignatures. In this study, we describe 19 novel episignature disorders…	['Levy, Michael A.', 'McConkey, Haley', 'Kerkhof, Jennifer', 'Barat-Houari, Mouna', 'Bargiacchi, Sara', 'Biamino, Elisa', 'Bralo, María Palomares', 'Cappuccio, Gerarda', 'Ciolfi, Andrea', 'Clarke, Angus', 'DuPont, Barbara R.', 'Elting, Mariet W.', 'Faivre, Laurence', 'Fee, Timothy', 'Fletcher, Robin S.', 'Cherik, Florian', 'Foroutan, Aidin', 'Friez, Michael J.', 'Gervasini, Cristina', 'Haghshenas…	2022-01-13	Association DNAm phenotype | P-value | top-ranking ?	Association DNAm phenotype | AUC | ?	Pruning | Pairwise correlation | ?			Machine learning | Support vector machine	4-fold cross-validation	No	Not assessed	No	Not reported	Cell type
Beckwith-Wiedemann syndrome (BWS)	Genetic syndromes	Sadikovic et al.	2021	Clinical epigenomics: genome-wide DNA methylation analysis for the diagnosis of Mendelian disorders	10.1038/s41436-020-01096-4		Pre-established MPS	2070	40	2030	Case control	Childhood and adolescence	Peripheral blood	EPICv1	Not reported	Journal Article	Genet Med	['Canada', '*DNA Methylation', '*Epigenomics', 'Europe', 'Humans', 'Syndrome', 'LA - eng', 'N1 - 1530-0366', 'Sadikovic, Bekim', 'Orcid: 0000-0001-6363-0016', 'Levy, Michael A', 'Kerkhof, Jennifer', 'Aref-Eshghi, Erfan', 'Schenkel, Laila', 'Stuart, Alan', 'McConkey, Haley', 'Henneman, Peter', 'Venema, Andrea', 'Schwartz, Charles E', 'Stevenson, Roger E', 'Skinner, Steven A', 'DuPont, Barbara R', …	PURPOSE: We describe the clinical implementation of genome-wide DNA methylation analysis in rare disorders across the EpiSign diagnostic laboratory network and the assessment of results and clinical impact in the first subjects tested. METHODS: We outline the logistics and data flow between an integrated network of clinical diagnostics laboratories in Europe, the United States, and Canada. We des…	['Sadikovic, B.', 'Levy, M. A.', 'Kerkhof, J.', 'Aref-Eshghi, E.', 'Schenkel, L.', 'Stuart, A.', 'McConkey, H.', 'Henneman, P.', 'Venema, A.', 'Schwartz, C. E.', 'Stevenson, R. E.', 'Skinner, S. A.', 'DuPont, B. R.', 'Fletcher, R. S.', 'Balci, T. B.', 'Siu, V. M.', 'Granadillo, J. L.', 'Masters, J.', 'Kadour, M.', 'Friez, M. J.', 'van Haelst, M. M.', 'Mannens, Mmam', 'Louie, R. J.', 'Lee, J. A.',…	2021-06-04	None						No	No	Not assessed	No	Not reported	Not reported
Beta-2-microglobulin	Biological markers	McKinnon et al.	2024	Epigenetic scores derived in saliva are associated with gestational age at birth	10.1186/s13148-024-01701-2	3110	Pre-established MPS	3320			Cohort study	Birth	Saliva	EPICv1	White	Journal Article	Clin Epigenetics		BACKGROUND: Epigenetic scores (EpiScores), reflecting DNA methylation (DNAm)-based surrogates for complex traits, have been developed for multiple circulating proteins. EpiScores for pro-inflammatory proteins, such as C-reactive protein (DNAm CRP), are associated with brain health and cognition in adults and with inflammatory comorbidities of preterm birth in neonates. Social disadvantage can bec…	['McKinnon, K.', 'Conole, E. L. S.', 'Vaher, K.', 'Hillary, R. F.', 'Gadd, D. A.', 'Binkowska, J.', 'Sullivan, G.', 'Stevenson, A. J.', 'Corrigan, A.', 'Murphy, L.', 'Whalley, H. C.', 'Richardson, H.', 'Marioni, R. E.', 'Cox, S. R.', 'Boardman, J. P.']	2024-06-29	None						No	No	Not assessed	No	Not reported	age at sample, birthweight z-score, sex, and methylation processing batch
BetaNGF	Biological markers	Waterfield et al.	2024	DNA methylation models of protein abundance across the lifecourse	10.1186/s13148-024-01802-y		Raw individual-level data	2220			Population-based	Mid childhood	Peripheral blood	Multiple (450K, EPICv1)	European	Journal Article	Clin Epigenetics		Multiple studies have shown that DNA methylation (DNAm) models of protein abundance can be informative about exposure, phenotype and disease risk. Here we investigate and provide descriptive details of the capacity of DNAm to capture non-genetic variation in protein abundance across the lifecourse. We evaluated the performance of 14 previously published DNAm models of protein abundance (episcores…	['Waterfield, Scott', 'Yousefi, Paul', 'Suderman, Matt']	2024-12-21	None					Penalized regression | Elastic net	5-fold cross-validation	No	Reported | Correlation | r = -0.12569439310634	No	Not reported	Not reported
BetaNGF	Biological markers	Waterfield et al.	2024	DNA methylation models of protein abundance across the lifecourse	10.1186/s13148-024-01802-y		Raw individual-level data	2220			Population-based	Mid childhood	Peripheral blood	Multiple (450K, EPICv1)	European	Journal Article	Clin Epigenetics		Multiple studies have shown that DNA methylation (DNAm) models of protein abundance can be informative about exposure, phenotype and disease risk. Here we investigate and provide descriptive details of the capacity of DNAm to capture non-genetic variation in protein abundance across the lifecourse. We evaluated the performance of 14 previously published DNAm models of protein abundance (episcores…	['Waterfield, Scott', 'Yousefi, Paul', 'Suderman, Matt']	2024-12-21	None					Penalized regression | Elastic net	5-fold cross-validation	No	Reported | Correlation | r = -0.12	No	Not reported	Not reported
BetaNGF	Biological markers	Waterfield et al.	2024	DNA methylation models of protein abundance across the lifecourse	10.1186/s13148-024-01802-y		Raw individual-level data	2220			Population-based	Mid childhood	Peripheral blood	Multiple (450K, EPICv1)	European	Journal Article	Clin Epigenetics		Multiple studies have shown that DNA methylation (DNAm) models of protein abundance can be informative about exposure, phenotype and disease risk. Here we investigate and provide descriptive details of the capacity of DNAm to capture non-genetic variation in protein abundance across the lifecourse. We evaluated the performance of 14 previously published DNAm models of protein abundance (episcores…	['Waterfield, Scott', 'Yousefi, Paul', 'Suderman, Matt']	2024-12-21	None					Penalized regression | Elastic net	5-fold cross-validation	No	Reported | Correlation | r = -0.14	No	Not reported	Not reported
Bipolar disorder	Neuro-psychiatric health indicators	Hu et al.	2022	Genetic and environment effects on structural neuroimaging endophenotype for bipolar disorder: a novel molecular approach	10.1038/s41398-022-01892-3	360	Raw individual-level data	1190	550	640	Case control	Adolescence	Peripheral blood	EPICv1	Mixed	Journal Article	Transl Psychiatry		We investigated gene-environment effects on structural brain endophenotype in bipolar disorder (BD) using a novel method of combining polygenic risk scores with epigenetic signatures since traditional methods of examining the family history and trauma effects have significant limitations. The study enrolled 119 subjects, including 55 BD spectrum (BDS) subjects diagnosed with BD or major depressiv…	['Hu, B.', 'Cha, J.', 'Fullerton, J. M.', 'Hesam-Shariati, S.', 'Nakamura, K.', 'Nurnberger, J. I.', 'Anand, A.']	2022-04-04	Association DNAm phenotype | P-value | ?					Penalized regression | Elastic net	No	No	Reported | T-test | −0.873 [−1.229, −0.574] vs 0.635 [0.456, 0.892], p < .001	No	Not reported	age, age2 , gender, race, and smoking status
Birth weight	Physical health indicators	Odintsova et al.	2021	Predicting Complex Traits and Exposures From Polygenic Scores and Blood and Buccal DNA Methylation Profiles	10.3389/fpsyt.2021.688464	722050	Published summary statistics (semi-supervised)	10700			Twin study	Mid childhood	Buccal cells	EPICv1	European	Journal Article	Front Psychiatr		We examined the performance of methylation scores (MS) and polygenic scores (PGS) for birth weight, BMI, prenatal maternal smoking exposure, and smoking status to assess the extent to which MS could predict these traits and exposures over and above the PGS in a multi-omics prediction model. MS may be seen as the epigenetic equivalent of PGS, but because of their dynamic nature and sensitivity of …	['Odintsova, V. V.', 'Rebattu, V.', 'Hagenbeek, F. A.', 'Pool, R.', 'Beck, J. J.', 'Ehli, E. A.', 'van Beijsterveldt, C. E. M.', 'Ligthart, L.', 'Willemsen, G.', 'de Geus, E. J. C.', 'Hottenga, J. J.', 'Boomsma, D. I.', 'van Dongen, J.']	2021-07-29	Association DNAm phenotype | P-value | Multiple cut-offs reported					Discovery EWAS | Linear regression	No	No	Reported | Linear regression, explained variance | r2 = 0.930%, (b se p =−0.013 0.031 0.679)	Yes	Imputation | ImputePCA	Sex, age, epithelial cell, natural killer cell proportions, array row, bisulfite plate
Birth weight	Physical health indicators	Odintsova et al.	2021	Predicting Complex Traits and Exposures From Polygenic Scores and Blood and Buccal DNA Methylation Profiles	10.3389/fpsyt.2021.688464	1840	Published summary statistics (semi-supervised)	10700			Twin study	Mid childhood	Buccal cells	EPICv1	European	Journal Article	Front Psychiatr		We examined the performance of methylation scores (MS) and polygenic scores (PGS) for birth weight, BMI, prenatal maternal smoking exposure, and smoking status to assess the extent to which MS could predict these traits and exposures over and above the PGS in a multi-omics prediction model. MS may be seen as the epigenetic equivalent of PGS, but because of their dynamic nature and sensitivity of …	['Odintsova, V. V.', 'Rebattu, V.', 'Hagenbeek, F. A.', 'Pool, R.', 'Beck, J. J.', 'Ehli, E. A.', 'van Beijsterveldt, C. E. M.', 'Ligthart, L.', 'Willemsen, G.', 'de Geus, E. J. C.', 'Hottenga, J. J.', 'Boomsma, D. I.', 'van Dongen, J.']	2021-07-29	Association DNAm phenotype | P-value | Multiple cut-offs reported	Pruning | Pairwise correlation | ?				Discovery EWAS | Linear regression	No	No	Reported | Linear regression, explained variance | r2 = 0.022%, (b se p = 0.015 0.029 0.613)	Yes	Imputation | ImputePCA	Sex, age, epithelial cell, natural killer cell proportions, array row, bisulfite plate
Birth weight	Physical health indicators	Odintsova et al.	2021	Predicting Complex Traits and Exposures From Polygenic Scores and Blood and Buccal DNA Methylation Profiles	10.3389/fpsyt.2021.688464	22490	Published summary statistics (semi-supervised)	10700			Twin study	Mid childhood	Buccal cells	EPICv1	European	Journal Article	Front Psychiatr		We examined the performance of methylation scores (MS) and polygenic scores (PGS) for birth weight, BMI, prenatal maternal smoking exposure, and smoking status to assess the extent to which MS could predict these traits and exposures over and above the PGS in a multi-omics prediction model. MS may be seen as the epigenetic equivalent of PGS, but because of their dynamic nature and sensitivity of …	['Odintsova, V. V.', 'Rebattu, V.', 'Hagenbeek, F. A.', 'Pool, R.', 'Beck, J. J.', 'Ehli, E. A.', 'van Beijsterveldt, C. E. M.', 'Ligthart, L.', 'Willemsen, G.', 'de Geus, E. J. C.', 'Hottenga, J. J.', 'Boomsma, D. I.', 'van Dongen, J.']	2021-07-29	Association DNAm phenotype | P-value | Multiple cut-offs reported					Discovery EWAS | Linear regression	No	No	Reported | Linear regression, explained variance | r2 = 0.064%, (b se p = 0.031 0.032 0.344)	Yes	Imputation | ImputePCA	Sex, age, epithelial cell, natural killer cell proportions, array row, bisulfite plate
Birth weight	Physical health indicators	Odintsova et al.	2021	Predicting Complex Traits and Exposures From Polygenic Scores and Blood and Buccal DNA Methylation Profiles	10.3389/fpsyt.2021.688464	130	Published summary statistics (semi-supervised)	10700			Twin study	Mid childhood	Buccal cells	EPICv1	European	Journal Article	Front Psychiatr		We examined the performance of methylation scores (MS) and polygenic scores (PGS) for birth weight, BMI, prenatal maternal smoking exposure, and smoking status to assess the extent to which MS could predict these traits and exposures over and above the PGS in a multi-omics prediction model. MS may be seen as the epigenetic equivalent of PGS, but because of their dynamic nature and sensitivity of …	['Odintsova, V. V.', 'Rebattu, V.', 'Hagenbeek, F. A.', 'Pool, R.', 'Beck, J. J.', 'Ehli, E. A.', 'van Beijsterveldt, C. E. M.', 'Ligthart, L.', 'Willemsen, G.', 'de Geus, E. J. C.', 'Hottenga, J. J.', 'Boomsma, D. I.', 'van Dongen, J.']	2021-07-29	Association DNAm phenotype | P-value | Multiple cut-offs reported	Pruning | Pairwise correlation | ?				Discovery EWAS | Linear regression	No	No	Reported | Linear regression, explained variance | r2 = 0.025%, (b se p = 0.016 0.032 0.613)	Yes	Imputation | ImputePCA	Sex, age, epithelial cell, natural killer cell proportions, array row, bisulfite plate
Birth weight	Physical health indicators	Odintsova et al.	2021	Predicting Complex Traits and Exposures From Polygenic Scores and Blood and Buccal DNA Methylation Profiles	10.3389/fpsyt.2021.688464	9580	Published summary statistics (semi-supervised)	10700			Twin study	Mid childhood	Buccal cells	EPICv1	European	Journal Article	Front Psychiatr		We examined the performance of methylation scores (MS) and polygenic scores (PGS) for birth weight, BMI, prenatal maternal smoking exposure, and smoking status to assess the extent to which MS could predict these traits and exposures over and above the PGS in a multi-omics prediction model. MS may be seen as the epigenetic equivalent of PGS, but because of their dynamic nature and sensitivity of …	['Odintsova, V. V.', 'Rebattu, V.', 'Hagenbeek, F. A.', 'Pool, R.', 'Beck, J. J.', 'Ehli, E. A.', 'van Beijsterveldt, C. E. M.', 'Ligthart, L.', 'Willemsen, G.', 'de Geus, E. J. C.', 'Hottenga, J. J.', 'Boomsma, D. I.', 'van Dongen, J.']	2021-07-29	Association DNAm phenotype | P-value | Multiple cut-offs reported					Discovery EWAS | Linear regression	No	No	Reported | Linear regression, explained variance | r2 = 0.141%, (b se p = 0.038 0.032 0.237)	Yes	Imputation | ImputePCA	Sex, age, epithelial cell, natural killer cell proportions, array row, bisulfite plate
Birth weight	Physical health indicators	Odintsova et al.	2021	Predicting Complex Traits and Exposures From Polygenic Scores and Blood and Buccal DNA Methylation Profiles	10.3389/fpsyt.2021.688464	90	Published summary statistics (semi-supervised)	10700			Twin study	Mid childhood	Buccal cells	EPICv1	European	Journal Article	Front Psychiatr		We examined the performance of methylation scores (MS) and polygenic scores (PGS) for birth weight, BMI, prenatal maternal smoking exposure, and smoking status to assess the extent to which MS could predict these traits and exposures over and above the PGS in a multi-omics prediction model. MS may be seen as the epigenetic equivalent of PGS, but because of their dynamic nature and sensitivity of …	['Odintsova, V. V.', 'Rebattu, V.', 'Hagenbeek, F. A.', 'Pool, R.', 'Beck, J. J.', 'Ehli, E. A.', 'van Beijsterveldt, C. E. M.', 'Ligthart, L.', 'Willemsen, G.', 'de Geus, E. J. C.', 'Hottenga, J. J.', 'Boomsma, D. I.', 'van Dongen, J.']	2021-07-29	Association DNAm phenotype | P-value | Multiple cut-offs reported	Pruning | Pairwise correlation | ?				Discovery EWAS | Linear regression	No	No	Reported | Linear regression, explained variance | r2 = 0.002%, (b se p = −0.005 0.033 0.882)	Yes	Imputation | ImputePCA	Sex, age, epithelial cell, natural killer cell proportions, array row, bisulfite plate
Birth weight	Physical health indicators	Segura et al.	20250	Methylation profile scores of environmental exposures and risk of relapse after a first episode of schizophrenia	10.1016/j.euroneuro.2025.02.003	508790	Published summary statistics (semi-supervised)	910			Cohort study	Adolescence	Blood	EPICv1	White	Journal Article	Eur Neuropsychopharmacol		Both genetic and environmental factors have been found to play a significant role in psychosis relapse, either independently or through their synergistic interaction. Recently, DNA methylation (DNAm) has been proposed through the calculation of methylation profile scores (MPS). The aim of the present study is to evaluate the association of MPS as a surrogate marker of the biological impact of ear…	['Segura, A. G.', 'Prohens, L.', 'Julia, L.', 'Amoretti, S.', 'M, R. Ibero', 'Pino-Camacho, L.', 'Cano-Escalera, G.', 'Mane, A.', 'Rodriguez-Jimenez, R.', 'Roldan, A.', 'Sarro, S.', 'Ibanez, A.', 'Usall, J.', 'Lobo, A.', 'Garcia-Rizo, C.', 'Cuesta, M. J.', 'Parellada, M.', 'Gonzalez-Pinto, A.', 'Berrocoso, E.', 'Bernardo, M.', 'Mas, S.', 'Rodriguez, N.', 'Perez-Ramos, A.', 'Salmeron, S.', 'Gonzal…	2025-05-04	Association DNAm phenotype | P-value | p < .05					Discovery EWAS | Linear regression	No	No	Not reported	No	Not reported	Age, sex and tobacco consumption,PRS of educational attainment
Blepharophimosis intellectual disability syndrome, ANDP type	Genetic syndromes	Sarli et al.	2024	Blepharophimosis with intellectual disability and Helsmoortel-Van Der Aa Syndrome share episignature and phenotype	10.1002/ajmg.c.32089	2390	Raw individual-level data		310		Case control	Childhood and adolescence	Peripheral blood	EPICv1	Not reported	Journal Article	Am J Med Genet Part C Semin Med Genet	['adolescent', 'adult', 'article', 'blepharophimosis', 'child', 'chromatin assembly and disassembly', 'clinical article', 'controlled study', 'developmental delay', 'DNA methylation', 'drug therapy', 'enzyme active site', 'etiology', 'female', 'gene', 'gene expression', 'human', 'intellectual impairment', 'molecular interaction', 'palpebral fissure', 'phenotype', 'preschool child', 'school child'…	Blepharophimosis with intellectual disability (BIS) is a recently recognized disorder distinct from Nicolaides-Baraister syndrome that presents with distinct facial features of blepharophimosis, developmental delay, and intellectual disability. BIS is caused by pathogenic variants in SMARCA2, that encodes the catalytic subunit of the superfamily II helicase group of the BRG1 and BRM-associated fa…	['Sarli, C.', 'van der Laan, L.', 'Reilly, J.', 'Trajkova, S.', 'Carli, D.', 'Brusco, A.', 'Levy, M. A.', 'Relator, R.', 'Kerkhof, J.', 'McConkey, H.', 'Tedder, M. L.', 'Skinner, C.', 'Alders, M.', 'Henneman, P.', 'Hennekam, R. C. M.', 'Ciaccio, C.', "D'Arrigo, S.", 'Vitobello, A.', 'Faivre, L.', 'Weber, S.', 'Vincent-Devulder, A.', 'Perrin, L.', 'Bourgois, A.', 'Yamamoto, T.', 'Metcalfe, K.', 'Z…	2024-06-21	Association DNAm phenotype | P-value | top-ranking [thresholding]	Unclear				Machine learning | Support vector machine	4-fold cross-validation	No	Not reported	No	Not reported	Cell type
Blepharophimosis intellectual disability syndrome, SMARCA2 type	Genetic syndromes	Sadikovic et al.	2021	Clinical epigenomics: genome-wide DNA methylation analysis for the diagnosis of Mendelian disorders	10.1038/s41436-020-01096-4		Pre-established MPS	2070	20	2050	Case control	Childhood and adolescence	Peripheral blood	EPICv1	Not reported	Journal Article	Genet Med	['Canada', '*DNA Methylation', '*Epigenomics', 'Europe', 'Humans', 'Syndrome', 'LA - eng', 'N1 - 1530-0366', 'Sadikovic, Bekim', 'Orcid: 0000-0001-6363-0016', 'Levy, Michael A', 'Kerkhof, Jennifer', 'Aref-Eshghi, Erfan', 'Schenkel, Laila', 'Stuart, Alan', 'McConkey, Haley', 'Henneman, Peter', 'Venema, Andrea', 'Schwartz, Charles E', 'Stevenson, Roger E', 'Skinner, Steven A', 'DuPont, Barbara R', …	PURPOSE: We describe the clinical implementation of genome-wide DNA methylation analysis in rare disorders across the EpiSign diagnostic laboratory network and the assessment of results and clinical impact in the first subjects tested. METHODS: We outline the logistics and data flow between an integrated network of clinical diagnostics laboratories in Europe, the United States, and Canada. We des…	['Sadikovic, B.', 'Levy, M. A.', 'Kerkhof, J.', 'Aref-Eshghi, E.', 'Schenkel, L.', 'Stuart, A.', 'McConkey, H.', 'Henneman, P.', 'Venema, A.', 'Schwartz, C. E.', 'Stevenson, R. E.', 'Skinner, S. A.', 'DuPont, B. R.', 'Fletcher, R. S.', 'Balci, T. B.', 'Siu, V. M.', 'Granadillo, J. L.', 'Masters, J.', 'Kadour, M.', 'Friez, M. J.', 'van Haelst, M. M.', 'Mannens, Mmam', 'Louie, R. J.', 'Lee, J. A.',…	2021-06-04	None						No	No	Not assessed	No	Not reported	Not reported
BMI	Physical health indicators	Lariviere et al.	2024	Methylation profiles at birth linked to early childhood obesity	10.1017/s2040174424000060	40	Raw individual-level data	480			Convenience sample	Birth	Cord blood	EPICv1	White	Journal Article	J Dev Orig Health Dis		Childhood obesity represents a significant global health concern and identifying its risk factors is crucial for developing intervention programs. Many "omics" factors associated with the risk of developing obesity have been identified, including genomic, microbiomic, and epigenomic factors. Here, using a sample of 48 infants, we investigated how the methylation profiles in cord blood and placent…	['Lariviere, D.', 'Craig, S. J. C.', 'Paul, I. M.', 'Hohman, E. E.', 'Savage, J. S.', 'Wright, R. O.', 'Chiaromonte, F.', 'Makova, K. D.', 'Reimherr, M. L.']	2024-04-25	Biological relevance | Functional annotation | Grouped to genes	Association DNAm phenotype | P-value | ?				Penalized regression | Elastic net	Cross-validation | ?	Yes (n = 1001)	Reported | Explained variance | adjusted R-squared = 0.992, p-value ≤ 2.2 × 10–16 (internal) -> not significant in validation sample	No	Not reported	Sex, age
BMI	Physical health indicators	Maguolo et al.	20250	DNA methylation in cord blood partially mediates the effects of prepregnancy BMI on early childhood offspring BMI	10.1002/oby.24174	20	Raw individual-level data	790			Cohort study	Birth	Cord blood	450K	European	Journal Article	Obesity (Silver Spring)		OBJECTIVE: We investigated whether prepregnancy BMI (prePregBMI) in women with obesity was associated with differential DNA methylation (DNAm) in cord blood (CB) and whether DNAm may mediate the association of prePregBMI and early childhood BMI z score (BMIz). METHODS: From the Treatment of Obese Pregnant Women (TOP) study, 232 mother-child pairs were included. We conducted an epigenome-wide asso…	['Maguolo, A.', 'Jonsson, J.', 'Perfilyev, A.', 'Maziarz, M.', 'Vaag, A.', 'Malchau Carlsen, E.', 'Norgaard, K.', 'Franks, P. W.', 'Renault, K. M.', 'Ling, C.']	2025-01-04	Association DNAm phenotype | P-value | p < .05	Biological relevance | Associated to certain phenotype | Prepregnancy BMI q < .01				Discovery EWAS | Linear regression	Leave-one-out cross-validation	No	Reported | AUC | 0.72 (95% CI: 0.58–0.85)	No	Not reported	To test whether CB DNAm was associated with prePregBMI, linear regression models adjusted for maternal age, educational level, assignment to TOP intervention, GWG, and smoking status during pregnancy and offspring gestational age, sex, and cell‐type composition were run. We then performed a linear regression model adjusting for the same covariates, except smoking status, to test whether DNAm was …
BMI	Physical health indicators	Odintsova et al.	2021	Predicting Complex Traits and Exposures From Polygenic Scores and Blood and Buccal DNA Methylation Profiles	10.3389/fpsyt.2021.688464	552790	Published summary statistics (semi-supervised)	10720			Twin study	Mid childhood	Buccal cells	EPICv1	European	Journal Article	Front Psychiatr		We examined the performance of methylation scores (MS) and polygenic scores (PGS) for birth weight, BMI, prenatal maternal smoking exposure, and smoking status to assess the extent to which MS could predict these traits and exposures over and above the PGS in a multi-omics prediction model. MS may be seen as the epigenetic equivalent of PGS, but because of their dynamic nature and sensitivity of …	['Odintsova, V. V.', 'Rebattu, V.', 'Hagenbeek, F. A.', 'Pool, R.', 'Beck, J. J.', 'Ehli, E. A.', 'van Beijsterveldt, C. E. M.', 'Ligthart, L.', 'Willemsen, G.', 'de Geus, E. J. C.', 'Hottenga, J. J.', 'Boomsma, D. I.', 'van Dongen, J.']	2021-07-29	Association DNAm phenotype | P-value | Multiple cut-offs reported					Discovery EWAS | Linear regression	No	No	Reported | Linear regression, explained variance | r2 = 0.001%, (b se p = 0.003 0.017 0.878)	Yes	Imputation | ImputePCA	Sex, age, epithelial cell, natural killer cell proportions, array row, bisulfite plate
BMI	Physical health indicators	Odintsova et al.	2021	Predicting Complex Traits and Exposures From Polygenic Scores and Blood and Buccal DNA Methylation Profiles	10.3389/fpsyt.2021.688464	1830	Published summary statistics (semi-supervised)	10720			Twin study	Mid childhood	Buccal cells	EPICv1	European	Journal Article	Front Psychiatr		We examined the performance of methylation scores (MS) and polygenic scores (PGS) for birth weight, BMI, prenatal maternal smoking exposure, and smoking status to assess the extent to which MS could predict these traits and exposures over and above the PGS in a multi-omics prediction model. MS may be seen as the epigenetic equivalent of PGS, but because of their dynamic nature and sensitivity of …	['Odintsova, V. V.', 'Rebattu, V.', 'Hagenbeek, F. A.', 'Pool, R.', 'Beck, J. J.', 'Ehli, E. A.', 'van Beijsterveldt, C. E. M.', 'Ligthart, L.', 'Willemsen, G.', 'de Geus, E. J. C.', 'Hottenga, J. J.', 'Boomsma, D. I.', 'van Dongen, J.']	2021-07-29	Association DNAm phenotype | P-value | Multiple cut-offs reported	Pruning | Pairwise correlation | ?				Discovery EWAS | Linear regression	No	No	Reported | Linear regression, explained variance | r2 = 0.042%, (b se p = 0.021 0.019 0.276)	Yes	Imputation | ImputePCA	Sex, age, epithelial cell, natural killer cell proportions, array row, bisulfite plate
BMI	Physical health indicators	Odintsova et al.	2021	Predicting Complex Traits and Exposures From Polygenic Scores and Blood and Buccal DNA Methylation Profiles	10.3389/fpsyt.2021.688464	10790	Published summary statistics (semi-supervised)	10720			Twin study	Mid childhood	Buccal cells	EPICv1	European	Journal Article	Front Psychiatr		We examined the performance of methylation scores (MS) and polygenic scores (PGS) for birth weight, BMI, prenatal maternal smoking exposure, and smoking status to assess the extent to which MS could predict these traits and exposures over and above the PGS in a multi-omics prediction model. MS may be seen as the epigenetic equivalent of PGS, but because of their dynamic nature and sensitivity of …	['Odintsova, V. V.', 'Rebattu, V.', 'Hagenbeek, F. A.', 'Pool, R.', 'Beck, J. J.', 'Ehli, E. A.', 'van Beijsterveldt, C. E. M.', 'Ligthart, L.', 'Willemsen, G.', 'de Geus, E. J. C.', 'Hottenga, J. J.', 'Boomsma, D. I.', 'van Dongen, J.']	2021-07-29	Association DNAm phenotype | P-value | Multiple cut-offs reported					Discovery EWAS | Linear regression	No	No	Reported | Linear regression, explained variance | r2 = 0.003%, (b se p = −0.006 0.017 0.733)	Yes	Imputation | ImputePCA	Sex, age, epithelial cell, natural killer cell proportions, array row, bisulfite plate
BMI	Physical health indicators	Odintsova et al.	2021	Predicting Complex Traits and Exposures From Polygenic Scores and Blood and Buccal DNA Methylation Profiles	10.3389/fpsyt.2021.688464	130	Published summary statistics (semi-supervised)	10720			Twin study	Mid childhood	Buccal cells	EPICv1	European	Journal Article	Front Psychiatr		We examined the performance of methylation scores (MS) and polygenic scores (PGS) for birth weight, BMI, prenatal maternal smoking exposure, and smoking status to assess the extent to which MS could predict these traits and exposures over and above the PGS in a multi-omics prediction model. MS may be seen as the epigenetic equivalent of PGS, but because of their dynamic nature and sensitivity of …	['Odintsova, V. V.', 'Rebattu, V.', 'Hagenbeek, F. A.', 'Pool, R.', 'Beck, J. J.', 'Ehli, E. A.', 'van Beijsterveldt, C. E. M.', 'Ligthart, L.', 'Willemsen, G.', 'de Geus, E. J. C.', 'Hottenga, J. J.', 'Boomsma, D. I.', 'van Dongen, J.']	2021-07-29	Association DNAm phenotype | P-value | Multiple cut-offs reported	Pruning | Pairwise correlation | ?				Discovery EWAS | Linear regression	No	No	Reported | Linear regression, explained variance | r2 = 0.003%, (b se p = 0.005 0.019 0.772)	Yes	Imputation | ImputePCA	Sex, age, epithelial cell, natural killer cell proportions, array row, bisulfite plate
BMI	Physical health indicators	Odintsova et al.	2021	Predicting Complex Traits and Exposures From Polygenic Scores and Blood and Buccal DNA Methylation Profiles	10.3389/fpsyt.2021.688464	4220	Published summary statistics (semi-supervised)	10720			Twin study	Mid childhood	Buccal cells	EPICv1	European	Journal Article	Front Psychiatr		We examined the performance of methylation scores (MS) and polygenic scores (PGS) for birth weight, BMI, prenatal maternal smoking exposure, and smoking status to assess the extent to which MS could predict these traits and exposures over and above the PGS in a multi-omics prediction model. MS may be seen as the epigenetic equivalent of PGS, but because of their dynamic nature and sensitivity of …	['Odintsova, V. V.', 'Rebattu, V.', 'Hagenbeek, F. A.', 'Pool, R.', 'Beck, J. J.', 'Ehli, E. A.', 'van Beijsterveldt, C. E. M.', 'Ligthart, L.', 'Willemsen, G.', 'de Geus, E. J. C.', 'Hottenga, J. J.', 'Boomsma, D. I.', 'van Dongen, J.']	2021-07-29	Association DNAm phenotype | P-value | Multiple cut-offs reported					Discovery EWAS | Linear regression	No	No	Reported | Linear regression, explained variance | r2 = 0.006%, (b se p = −0.008 0.018 0.676)	Yes	Imputation | ImputePCA	Sex, age, epithelial cell, natural killer cell proportions, array row, bisulfite plate
BMI	Physical health indicators	Odintsova et al.	2021	Predicting Complex Traits and Exposures From Polygenic Scores and Blood and Buccal DNA Methylation Profiles	10.3389/fpsyt.2021.688464	60	Published summary statistics (semi-supervised)	10720			Twin study	Mid childhood	Buccal cells	EPICv1	European	Journal Article	Front Psychiatr		We examined the performance of methylation scores (MS) and polygenic scores (PGS) for birth weight, BMI, prenatal maternal smoking exposure, and smoking status to assess the extent to which MS could predict these traits and exposures over and above the PGS in a multi-omics prediction model. MS may be seen as the epigenetic equivalent of PGS, but because of their dynamic nature and sensitivity of …	['Odintsova, V. V.', 'Rebattu, V.', 'Hagenbeek, F. A.', 'Pool, R.', 'Beck, J. J.', 'Ehli, E. A.', 'van Beijsterveldt, C. E. M.', 'Ligthart, L.', 'Willemsen, G.', 'de Geus, E. J. C.', 'Hottenga, J. J.', 'Boomsma, D. I.', 'van Dongen, J.']	2021-07-29	Association DNAm phenotype | P-value | Multiple cut-offs reported	Pruning | Pairwise correlation | ?				Discovery EWAS | Linear regression	No	No	Reported | Linear regression, explained variance | r2 = 0.006%, (b se p = −0.008 0.018 0.676)	Yes	Imputation | ImputePCA	Sex, age, epithelial cell, natural killer cell proportions, array row, bisulfite plate
BMI	Physical health indicators	Reed et al.	2020	The association of DNA methylation with body mass index: distinguishing between predictors and biomarkers	10.1186/s13148-020-00841-5	1350	Published summary statistics (semi-supervised)	9060			Population-based	Adolescence	Peripheral blood	450K	European	Journal Article	Clin Epigenetics		BACKGROUND: DNA methylation is associated with body mass index (BMI), but it is not clear if methylation scores are biomarkers for extant BMI or predictive of future BMI. Here, we explore the causal nature and predictive utility of DNA methylation measured in peripheral blood with BMI and cardiometabolic traits. METHODS: Analyses were conducted across the life course using the ARIES cohort of mot…	['Reed, Z. E.', 'Suderman, M. J.', 'Relton, C. L.', 'Davis, O. S. P.', 'Hemani, G.']	2020-03-30	Association DNAm phenotype | P-value | ?					Discovery EWAS | Linear mixed model	No	No	Reported | Explained variance | R2=3%, p = 3.91E−11	No	Not reported	age (except at birth), sex (where applicable), sample type (where applicable) and cell type proportions (B cell, CD4T, CD8T, Gran, Mono and NK).
BMI	Physical health indicators	Reed et al.	2020	The association of DNA methylation with body mass index: distinguishing between predictors and biomarkers	10.1186/s13148-020-00841-5	1350	Published summary statistics (semi-supervised)	9060			Population-based	Birth	Cord blood	450K	European	Journal Article	Clin Epigenetics		BACKGROUND: DNA methylation is associated with body mass index (BMI), but it is not clear if methylation scores are biomarkers for extant BMI or predictive of future BMI. Here, we explore the causal nature and predictive utility of DNA methylation measured in peripheral blood with BMI and cardiometabolic traits. METHODS: Analyses were conducted across the life course using the ARIES cohort of mot…	['Reed, Z. E.', 'Suderman, M. J.', 'Relton, C. L.', 'Davis, O. S. P.', 'Hemani, G.']	2020-03-30	Association DNAm phenotype | P-value | ?					Discovery EWAS | Linear mixed model	No	No	Reported | Explained variance | R2=2%, p = 6.83E−05	No	Not reported	sex (where applicable), sample type (where applicable) and cell type proportions (B cell, CD4T, CD8T, Gran, Mono and NK).
BMI	Physical health indicators	Reed et al.	2020	The association of DNA methylation with body mass index: distinguishing between predictors and biomarkers	10.1186/s13148-020-00841-5	1350	Published summary statistics (semi-supervised)	9060			Population-based	Mid childhood	Peripheral blood	450K	European	Journal Article	Clin Epigenetics		BACKGROUND: DNA methylation is associated with body mass index (BMI), but it is not clear if methylation scores are biomarkers for extant BMI or predictive of future BMI. Here, we explore the causal nature and predictive utility of DNA methylation measured in peripheral blood with BMI and cardiometabolic traits. METHODS: Analyses were conducted across the life course using the ARIES cohort of mot…	['Reed, Z. E.', 'Suderman, M. J.', 'Relton, C. L.', 'Davis, O. S. P.', 'Hemani, G.']	2020-03-30	Association DNAm phenotype | P-value | ?					Discovery EWAS | Linear mixed model	No	No	Reported | Explained variance | R2=1%, p = 2.23E−04	No	Not reported	age (except at birth), sex (where applicable), sample type (where applicable) and cell type proportions (B cell, CD4T, CD8T, Gran, Mono and NK).
BMI	Physical health indicators	Zarandooz et al.	20250	Applying blood-derived epigenetic algorithms to saliva: cross-tissue similarity of DNA-methylation indices of aging, physiology, and cognition	10.1186/s13148-025-01868-2		Pre-established MPS	1070			Cohort study	Childhood and adolescence	Saliva	Multiple (450K, EPICv1)	Mixed	Journal Article	Clin Epigenetics		BACKGROUND: Epigenetic algorithms of aging, health, and cognition, based on DNA-methylation (DNAm) patterns, are prominent tools for measuring biological age and have been linked to age-related diseases, cognitive decline, and mortality. While most of these methylation profile scores (MPSs) are developed in blood tissue, there is growing interest in using less invasive tissues like saliva. The ai…	['Zarandooz, S.', 'Raffington, L.']	2025-04-23	None								Not reported	Yes	Not reported	Cell type, array, batch
BMI	Physical health indicators	Zarandooz et al.	20250	Applying blood-derived epigenetic algorithms to saliva: cross-tissue similarity of DNA-methylation indices of aging, physiology, and cognition	10.1186/s13148-025-01868-2		Pre-established MPS	1070			Cohort study	Childhood and adolescence	Blood	Multiple (450K, EPICv1)	Mixed	Journal Article	Clin Epigenetics		BACKGROUND: Epigenetic algorithms of aging, health, and cognition, based on DNA-methylation (DNAm) patterns, are prominent tools for measuring biological age and have been linked to age-related diseases, cognitive decline, and mortality. While most of these methylation profile scores (MPSs) are developed in blood tissue, there is growing interest in using less invasive tissues like saliva. The ai…	['Zarandooz, S.', 'Raffington, L.']	2025-04-23	None								Not reported	Yes	Not reported	Cell type, array, batch
BMP1	Biological markers	McKinnon et al.	2024	Epigenetic scores derived in saliva are associated with gestational age at birth	10.1186/s13148-024-01701-2	670	Pre-established MPS	3320			Cohort study	Birth	Saliva	EPICv1	White	Journal Article	Clin Epigenetics		BACKGROUND: Epigenetic scores (EpiScores), reflecting DNA methylation (DNAm)-based surrogates for complex traits, have been developed for multiple circulating proteins. EpiScores for pro-inflammatory proteins, such as C-reactive protein (DNAm CRP), are associated with brain health and cognition in adults and with inflammatory comorbidities of preterm birth in neonates. Social disadvantage can bec…	['McKinnon, K.', 'Conole, E. L. S.', 'Vaher, K.', 'Hillary, R. F.', 'Gadd, D. A.', 'Binkowska, J.', 'Sullivan, G.', 'Stevenson, A. J.', 'Corrigan, A.', 'Murphy, L.', 'Whalley, H. C.', 'Richardson, H.', 'Marioni, R. E.', 'Cox, S. R.', 'Boardman, J. P.']	2024-06-29	None						No	No	Not assessed	No	Not reported	age at sample, birthweight z-score, sex, and methylation processing batch
Bohrin Opitz Syndrome (BOS)	Genetic syndromes	Lin et al.	2024	ASXL1 truncating variants in BOS and myeloid leukemia drive shared disruption of Wnt-signaling pathways but have differential isoform usage of RUNX3	10.1186/s12920-024-02039-7	7630	Pre-established MPS	400	140	260	Case control	Not reported	Peripheral blood	450K	Not reported	Journal Article	BMC Med Genomics	['Humans', '*Repressor Proteins/genetics/metabolism', '*Protein Isoforms/genetics/metabolism', '*Wnt Signaling Pathway/genetics', 'DNA Methylation', 'Leukemia, Myeloid, Acute/genetics/pathology/metabolism', 'Male', 'Female', 'Epigenesis, Genetic', 'Child', 'Adolescent', 'Asxl1', 'Acute myeloid leukemia', 'Bohring-Opitz syndrome', 'Epigenetics', 'Multi-omics', 'RNA-sequencing', 'Transcriptomics', …	BACKGROUND: Rare variants in epigenes (a.k.a. chromatin modifiers), a class of genes that control epigenetic regulation, are commonly identified in both pediatric neurodevelopmental syndromes and as somatic variants in cancer. However, little is known about the extent of the shared disruption of signaling pathways by the same epigene across different diseases. To address this, we study an epigene…	['Lin, I.', 'Awamleh, Z.', 'Sinvhal, M.', 'Wan, A.', 'Bondhus, L.', 'Wei, A.', 'Russell, B. E.', 'Weksberg, R.', 'Arboleda, V. A.']	2024-11-29	None						No	No	Not assessed	No	No	Not reported
Börjeson-Forssman-Lehmann syndrome (BFLS)	Genetic syndromes	Aref-Eshghi et al.	2020	Evaluation of DNA methylation episignatures for diagnosis and phenotype correlations in 42 Mendelian neurodevelopmental disorders	10.1016/j.ajhg.2020.01.019	1170	Raw individual-level data	7530	40	7490	Case control	Not reported	Peripheral blood	Multiple (450K, EPICv1)	Not reported	Journal Article	Am J Hum Genet	['Cohort Studies', '*DNA Methylation', 'Genetic Heterogeneity', 'Humans', 'Neurodevelopmental Disorders/*genetics', '*Phenotype', 'Syndrome', 'DNA methylation', 'EpiSign', 'VUS classification', 'episignature', 'molecular diagnostics', 'uncertain clinical cases', 'LA - eng', 'N1 - 1537-6605', 'Aref-Eshghi, Erfan', 'Kerkhof, Jennifer', 'Pedro, Victor P', 'Groupe DI France', 'Barat-Houari, Mouna', '…	Genetic syndromes frequently present with overlapping clinical features and inconclusive or ambiguous genetic findings which can confound accurate diagnosis and clinical management. An expanding number of genetic syndromes have been shown to have unique genomic DNA methylation patterns (called "episignatures"). Peripheral blood episignatures can be used for diagnostic testing as well as for the i…	['Aref-Eshghi, E.', 'Kerkhof, J.', 'Pedro, V. P.', 'Barat-Houari, M.', 'Ruiz-Pallares, N.', 'Andrau, J. C.', 'Lacombe, D.', 'Van-Gils, J.', 'Fergelot, P.', 'Dubourg, C.', 'Cormier-Daire, V.', 'Rondeau, S.', 'Lecoquierre, F.', 'Saugier-Veber, P.', 'Nicolas, G.', 'Lesca, G.', 'Chatron, N.', 'Sanlaville, D.', 'Vitobello, A.', 'Faivre, L.', 'Thauvin-Robinet, C.', 'Laumonnier, F.', 'Raynaud, M.', 'Ald…	2020-03-05	Association DNAm phenotype | Effect size * P-value | top-ranking 1000	Association DNAm phenotype | AUC | top-ranking 100-150	Pruning | R-squared | 0.60-0.80			Machine learning | Support vector machine	Train/test split: 75/25% | 10-fold cross-validation	Yes (n = 965)	Not reported	No	No	Cell type, 10 PCs
Brain tumour	Cancer	Lopez-Nunez et al.	2021	The spectrum of rare central nervous system (CNS) tumors with EWSR1-non-ETS fusions: experience from three pediatric institutions with review of the literature	10.1111/bpa.12900		Pre-established MPS	50			Cohort study	Childhood and adolescence	Tumour cells	EPICv1	Not reported	Journal Article	Brain Pathol		The group of CNS mesenchymal (non-meningothelial) and primary glial/neuronal tumors in association with EWSR1-non-ETS rearrangements comprises a growing spectrum of entities, mostly reported in isolation with incomplete molecular profiling. Archival files from three pediatric institutions were queried for unusual cases of pediatric (<=21 years) CNS EWSR1-rearranged tumors confirmed by at least on…	['Lopez-Nunez, O.', 'Cafferata, B.', 'Santi, M.', 'Ranganathan, S.', 'Pearce, T. M.', 'Kulich, S. M.', 'Bailey, K. M.', 'Broniscer, A.', 'Rossi, S.', 'Zin, A.', 'Nasrallah, M. P.', 'Li, M. M.', 'Zhong, Y.', 'Miele, E.', 'Alaggio, R.', 'Surrey, L. F.']	2021-01-04	None						No	No	Not assessed	No	Not reported	Not reported
Brain tumour	Cancer	Salgado et al.	20230	Pediatric BCOR-Altered Tumors From Soft Tissue/Kidney Display Specific DNA Methylation Profiles	10.1016/j.modpat.2022.100039		Pre-established MPS	340			Cohort study	Childhood	Tumour cells	EPICv1	Not reported	Journal Article	Mod Pathol	['BCOR', 'diagnosis', 'DNA methylation', 'pediatric sarcoma', 'survival', 'CLEAR-CELL-SARCOMA', 'INTERNAL TANDEM DUPLICATION', 'MYXOID MESENCHYMAL', 'TUMOR', 'CENTRAL-NERVOUS-SYSTEM', 'R-PACKAGE', 'CLASSIFICATION', 'FUSIONS', 'ENTITIES', 'INFANCY', 'LA - English', 'LB - 36853789', 'M3 - Article', 'N1 - 100039']	In the pediatric population, BCL6-correpresor gene (BCOR)eupregulated tumors include primitive myxoid mesenchymal tumors/undifferentiated sarcomas (PMMTI/UND), clear cell sarcomas of the kidney (CCSK), and high-grade neuroepithelial tumors (HG-NET). We investigated DNA methylation (DNAm) and copy number variation (CNV) profiling in these tumors (N = 34) using an Illumina EPIC BeadChip to better d…	['Salgado, C. M.', 'Alaggio, R.', 'Ciolfi, A.', 'Zin, A.', 'Camassei, F. D.', 'Pedace, L.', 'Milano, G. M.', 'Serra, A.', 'Di Giannatale, A.', 'Mastronuzzi, A.', 'Gianatti, A.', 'Bisogno, G.', 'Ferrari, A.', 'Tartaglia, M.', 'Reyes-Múgica, M.', 'Locatelli, F.', 'Miele, E.']	2023-02-04	None								Not reported	No	Not reported	Not reported
Brain tumour	Cancer	Shi et al.	20240	Rare Pediatric Cerebellar High-Grade Gliomas Mimic Medulloblastomas Histologically and Transcriptomically and Show p53 Mutations	10.3390/cancers16010232		Pre-established MPS	50			Cohort study	Mid childhood	Tumour cells	EPICv1	Not reported	Journal Article	Cancers	['children', 'high-grade gliomas', 'p53', 'PDGFRA', 'MYCN', 'CLASSIFICATION', 'SUBSET', 'TUMORS', 'LA - English', 'LB - 38201659', 'M3 - Article', 'N1 - 232']	Pediatric high-grade gliomas (HGG) of the cerebellum are rare, and only a few cases have been documented in detail in the literature. A major differential diagnosis for poorly differentiated tumors in the cerebellum in children is medulloblastoma. In this study, we described the histological and molecular features of a series of five pediatric high-grade gliomas of the cerebellum. They actually s…	['Shi, Z. F.', 'Li, K. K. W.', 'Liu, A. P. Y.', 'Chung, N. Y. F.', 'Chow, C.', 'Chen, H.', 'Kan, N. C. A.', 'Zhu, X. L.', 'Chan, D. T. M.', 'Mao, Y.', 'Ng, H. K.']	2024-01-04	None								Reported | Overlap | 3/5	No	Not reported	Not reported
Brain tumour	Cancer	Simon et al.	20240	Rapid DNA methylation-based classification of pediatric brain tumors from ultrasonic aspirate specimens	10.1007/s11060-024-04702-6		Pre-established MPS	190			Cohort study	Childhood and adolescence	Tumour cells	EPICv1	Not reported	Journal Article	J Neuro-Oncol	['array scanner', 'data analysis software', 'DNA purification kit', 'DNeasy Blood and Tissue Kit', 'fluorometer', 'nucleic acid isolation kit', 'Qubit version 4.0', 'spectrophotometer', 'SPSS version 29', 'ultrasonic aspirator', 'bevacizumab', 'carboplatin', 'cyclophosphamide', 'etoposide', 'methotrexate', 'mouse double minute 2 homolog', 'vinblastine', 'vincristine', 'adolescent', 'article', 'ar…	Background: Although cavitating ultrasonic aspirators are commonly used in neurosurgical procedures, the suitability of ultrasonic aspirator-derived tumor material for diagnostic procedures is still controversial. Here, we explore the feasibility of using ultrasonic aspirator-resected tumor tissue to classify otherwise discarded sample material by fast DNA methylation-based analysis using low pas…	['Simon, M.', 'Kuschel, L. P.', 'von Hoff, K.', 'Yuan, D.', 'Hernáiz Driever, P.', 'Hain, E. G.', 'Koch, A.', 'Capper, D.', 'Schulz, M.', 'Thomale, U. W.', 'Euskirchen, P.']	2024-08-04	None								Reported | Overlap | 17/19	No	Not reported	Not reported
Brain tumour	Cancer	Simon et al.	20240	Rapid DNA methylation-based classification of pediatric brain tumors from ultrasonic aspirate specimens	10.1007/s11060-024-04702-6		Raw individual-level data	28010			Cohort study	Childhood and adolescence	Tumour cells	Nanopore sequencing	Not reported	Journal Article	J Neuro-Oncol	['array scanner', 'data analysis software', 'DNA purification kit', 'DNeasy Blood and Tissue Kit', 'fluorometer', 'nucleic acid isolation kit', 'Qubit version 4.0', 'spectrophotometer', 'SPSS version 29', 'ultrasonic aspirator', 'bevacizumab', 'carboplatin', 'cyclophosphamide', 'etoposide', 'methotrexate', 'mouse double minute 2 homolog', 'vinblastine', 'vincristine', 'adolescent', 'article', 'ar…	Background: Although cavitating ultrasonic aspirators are commonly used in neurosurgical procedures, the suitability of ultrasonic aspirator-derived tumor material for diagnostic procedures is still controversial. Here, we explore the feasibility of using ultrasonic aspirator-resected tumor tissue to classify otherwise discarded sample material by fast DNA methylation-based analysis using low pas…	['Simon, M.', 'Kuschel, L. P.', 'von Hoff, K.', 'Yuan, D.', 'Hernáiz Driever, P.', 'Hain, E. G.', 'Koch, A.', 'Capper, D.', 'Schulz, M.', 'Thomale, U. W.', 'Euskirchen, P.']	2024-08-04	Biological relevance | Mean methylation | Zero variance					Machine learning | Random forest	Yes (Heidelberg reference set, 2,801 cases; 91 classes)	Yes (n=19)	Reported | Sensitivity and specificity | 79% sensitivity and 100% specificity	No	Not reported	Not reported
CASP8	Biological markers	Waterfield et al.	2024	DNA methylation models of protein abundance across the lifecourse	10.1186/s13148-024-01802-y		Raw individual-level data	2220			Population-based	Mid childhood	Peripheral blood	Multiple (450K, EPICv1)	European	Journal Article	Clin Epigenetics		Multiple studies have shown that DNA methylation (DNAm) models of protein abundance can be informative about exposure, phenotype and disease risk. Here we investigate and provide descriptive details of the capacity of DNAm to capture non-genetic variation in protein abundance across the lifecourse. We evaluated the performance of 14 previously published DNAm models of protein abundance (episcores…	['Waterfield, Scott', 'Yousefi, Paul', 'Suderman, Matt']	2024-12-21	None					Penalized regression | Elastic net	5-fold cross-validation	No	Reported | Correlation | r = -0.0661015011394489	No	Not reported	Not reported
CASP8	Biological markers	Waterfield et al.	2024	DNA methylation models of protein abundance across the lifecourse	10.1186/s13148-024-01802-y		Raw individual-level data	2220			Population-based	Mid childhood	Peripheral blood	Multiple (450K, EPICv1)	European	Journal Article	Clin Epigenetics		Multiple studies have shown that DNA methylation (DNAm) models of protein abundance can be informative about exposure, phenotype and disease risk. Here we investigate and provide descriptive details of the capacity of DNAm to capture non-genetic variation in protein abundance across the lifecourse. We evaluated the performance of 14 previously published DNAm models of protein abundance (episcores…	['Waterfield, Scott', 'Yousefi, Paul', 'Suderman, Matt']	2024-12-21	None					Penalized regression | Elastic net	5-fold cross-validation	No	Reported | Correlation | r = -0.044	No	Not reported	Not reported
CASP8	Biological markers	Waterfield et al.	2024	DNA methylation models of protein abundance across the lifecourse	10.1186/s13148-024-01802-y		Raw individual-level data	2220			Population-based	Mid childhood	Peripheral blood	Multiple (450K, EPICv1)	European	Journal Article	Clin Epigenetics		Multiple studies have shown that DNA methylation (DNAm) models of protein abundance can be informative about exposure, phenotype and disease risk. Here we investigate and provide descriptive details of the capacity of DNAm to capture non-genetic variation in protein abundance across the lifecourse. We evaluated the performance of 14 previously published DNAm models of protein abundance (episcores…	['Waterfield, Scott', 'Yousefi, Paul', 'Suderman, Matt']	2024-12-21	None					Penalized regression | Elastic net	5-fold cross-validation	No	Reported | Correlation | r = 0.13	No	Not reported	Not reported
CCL11	Biological markers	McKinnon et al.	2024	Epigenetic scores derived in saliva are associated with gestational age at birth	10.1186/s13148-024-01701-2	450	Pre-established MPS	3320			Cohort study	Birth	Saliva	EPICv1	White	Journal Article	Clin Epigenetics		BACKGROUND: Epigenetic scores (EpiScores), reflecting DNA methylation (DNAm)-based surrogates for complex traits, have been developed for multiple circulating proteins. EpiScores for pro-inflammatory proteins, such as C-reactive protein (DNAm CRP), are associated with brain health and cognition in adults and with inflammatory comorbidities of preterm birth in neonates. Social disadvantage can bec…	['McKinnon, K.', 'Conole, E. L. S.', 'Vaher, K.', 'Hillary, R. F.', 'Gadd, D. A.', 'Binkowska, J.', 'Sullivan, G.', 'Stevenson, A. J.', 'Corrigan, A.', 'Murphy, L.', 'Whalley, H. C.', 'Richardson, H.', 'Marioni, R. E.', 'Cox, S. R.', 'Boardman, J. P.']	2024-06-29	None						No	No	Not assessed	No	Not reported	age at sample, birthweight z-score, sex, and methylation processing batch
CCL11	Biological markers	Waterfield et al.	2024	DNA methylation models of protein abundance across the lifecourse	10.1186/s13148-024-01802-y		Pre-established MPS	2220			Population-based	Mid childhood	Peripheral blood	Multiple (450K, EPICv1)	European	Journal Article	Clin Epigenetics		Multiple studies have shown that DNA methylation (DNAm) models of protein abundance can be informative about exposure, phenotype and disease risk. Here we investigate and provide descriptive details of the capacity of DNAm to capture non-genetic variation in protein abundance across the lifecourse. We evaluated the performance of 14 previously published DNAm models of protein abundance (episcores…	['Waterfield, Scott', 'Yousefi, Paul', 'Suderman, Matt']	2024-12-21	None						No	No	Reported | Correlation | r = -0.034, p = 0.62	No	Not reported	Not reported
CCL11	Biological markers	Waterfield et al.	2024	DNA methylation models of protein abundance across the lifecourse	10.1186/s13148-024-01802-y		Raw individual-level data	2220			Population-based	Mid childhood	Peripheral blood	Multiple (450K, EPICv1)	European	Journal Article	Clin Epigenetics		Multiple studies have shown that DNA methylation (DNAm) models of protein abundance can be informative about exposure, phenotype and disease risk. Here we investigate and provide descriptive details of the capacity of DNAm to capture non-genetic variation in protein abundance across the lifecourse. We evaluated the performance of 14 previously published DNAm models of protein abundance (episcores…	['Waterfield, Scott', 'Yousefi, Paul', 'Suderman, Matt']	2024-12-21	None					Penalized regression | Elastic net	5-fold cross-validation	No	Reported | Correlation | r = -0.133608962083169	No	Not reported	Not reported
CCL11	Biological markers	Waterfield et al.	2024	DNA methylation models of protein abundance across the lifecourse	10.1186/s13148-024-01802-y		Raw individual-level data	2220			Population-based	Mid childhood	Peripheral blood	Multiple (450K, EPICv1)	European	Journal Article	Clin Epigenetics		Multiple studies have shown that DNA methylation (DNAm) models of protein abundance can be informative about exposure, phenotype and disease risk. Here we investigate and provide descriptive details of the capacity of DNAm to capture non-genetic variation in protein abundance across the lifecourse. We evaluated the performance of 14 previously published DNAm models of protein abundance (episcores…	['Waterfield, Scott', 'Yousefi, Paul', 'Suderman, Matt']	2024-12-21	None					Penalized regression | Elastic net	5-fold cross-validation	No	Reported | Correlation | r = 0.084	No	Not reported	Not reported
CCL11	Biological markers	Waterfield et al.	2024	DNA methylation models of protein abundance across the lifecourse	10.1186/s13148-024-01802-y		Raw individual-level data	2220			Population-based	Mid childhood	Peripheral blood	Multiple (450K, EPICv1)	European	Journal Article	Clin Epigenetics		Multiple studies have shown that DNA methylation (DNAm) models of protein abundance can be informative about exposure, phenotype and disease risk. Here we investigate and provide descriptive details of the capacity of DNAm to capture non-genetic variation in protein abundance across the lifecourse. We evaluated the performance of 14 previously published DNAm models of protein abundance (episcores…	['Waterfield, Scott', 'Yousefi, Paul', 'Suderman, Matt']	2024-12-21	None					Penalized regression | Elastic net	5-fold cross-validation	No	Reported | Correlation | r = -0.027	No	Not reported	Not reported
CCL17	Biological markers	McKinnon et al.	2024	Epigenetic scores derived in saliva are associated with gestational age at birth	10.1186/s13148-024-01701-2	3640	Pre-established MPS	3320			Cohort study	Birth	Saliva	EPICv1	White	Journal Article	Clin Epigenetics		BACKGROUND: Epigenetic scores (EpiScores), reflecting DNA methylation (DNAm)-based surrogates for complex traits, have been developed for multiple circulating proteins. EpiScores for pro-inflammatory proteins, such as C-reactive protein (DNAm CRP), are associated with brain health and cognition in adults and with inflammatory comorbidities of preterm birth in neonates. Social disadvantage can bec…	['McKinnon, K.', 'Conole, E. L. S.', 'Vaher, K.', 'Hillary, R. F.', 'Gadd, D. A.', 'Binkowska, J.', 'Sullivan, G.', 'Stevenson, A. J.', 'Corrigan, A.', 'Murphy, L.', 'Whalley, H. C.', 'Richardson, H.', 'Marioni, R. E.', 'Cox, S. R.', 'Boardman, J. P.']	2024-06-29	None						No	No	Not assessed	No	Not reported	age at sample, birthweight z-score, sex, and methylation processing batch
CCL18	Biological markers	McKinnon et al.	2024	Epigenetic scores derived in saliva are associated with gestational age at birth	10.1186/s13148-024-01701-2	1190	Pre-established MPS	3320			Cohort study	Birth	Saliva	EPICv1	White	Journal Article	Clin Epigenetics		BACKGROUND: Epigenetic scores (EpiScores), reflecting DNA methylation (DNAm)-based surrogates for complex traits, have been developed for multiple circulating proteins. EpiScores for pro-inflammatory proteins, such as C-reactive protein (DNAm CRP), are associated with brain health and cognition in adults and with inflammatory comorbidities of preterm birth in neonates. Social disadvantage can bec…	['McKinnon, K.', 'Conole, E. L. S.', 'Vaher, K.', 'Hillary, R. F.', 'Gadd, D. A.', 'Binkowska, J.', 'Sullivan, G.', 'Stevenson, A. J.', 'Corrigan, A.', 'Murphy, L.', 'Whalley, H. C.', 'Richardson, H.', 'Marioni, R. E.', 'Cox, S. R.', 'Boardman, J. P.']	2024-06-29	None						No	No	Not assessed	No	Not reported	age at sample, birthweight z-score, sex, and methylation processing batch
CCL19	Biological markers	Waterfield et al.	2024	DNA methylation models of protein abundance across the lifecourse	10.1186/s13148-024-01802-y		Raw individual-level data	2220			Population-based	Mid childhood	Peripheral blood	Multiple (450K, EPICv1)	European	Journal Article	Clin Epigenetics		Multiple studies have shown that DNA methylation (DNAm) models of protein abundance can be informative about exposure, phenotype and disease risk. Here we investigate and provide descriptive details of the capacity of DNAm to capture non-genetic variation in protein abundance across the lifecourse. We evaluated the performance of 14 previously published DNAm models of protein abundance (episcores…	['Waterfield, Scott', 'Yousefi, Paul', 'Suderman, Matt']	2024-12-21	None					Penalized regression | Elastic net	5-fold cross-validation	No	Reported | Correlation | r = -0.0348419351460552	No	Not reported	Not reported
CCL19	Biological markers	Waterfield et al.	2024	DNA methylation models of protein abundance across the lifecourse	10.1186/s13148-024-01802-y		Raw individual-level data	2220			Population-based	Mid childhood	Peripheral blood	Multiple (450K, EPICv1)	European	Journal Article	Clin Epigenetics		Multiple studies have shown that DNA methylation (DNAm) models of protein abundance can be informative about exposure, phenotype and disease risk. Here we investigate and provide descriptive details of the capacity of DNAm to capture non-genetic variation in protein abundance across the lifecourse. We evaluated the performance of 14 previously published DNAm models of protein abundance (episcores…	['Waterfield, Scott', 'Yousefi, Paul', 'Suderman, Matt']	2024-12-21	None					Penalized regression | Elastic net	5-fold cross-validation	No	Reported | Correlation | r = 0.29	No	Not reported	Not reported
CCL19	Biological markers	Waterfield et al.	2024	DNA methylation models of protein abundance across the lifecourse	10.1186/s13148-024-01802-y		Raw individual-level data	2220			Population-based	Mid childhood	Peripheral blood	Multiple (450K, EPICv1)	European	Journal Article	Clin Epigenetics		Multiple studies have shown that DNA methylation (DNAm) models of protein abundance can be informative about exposure, phenotype and disease risk. Here we investigate and provide descriptive details of the capacity of DNAm to capture non-genetic variation in protein abundance across the lifecourse. We evaluated the performance of 14 previously published DNAm models of protein abundance (episcores…	['Waterfield, Scott', 'Yousefi, Paul', 'Suderman, Matt']	2024-12-21	None					Penalized regression | Elastic net	5-fold cross-validation	No	Reported | Correlation | r = 0.032	No	Not reported	Not reported
CCL20	Biological markers	Waterfield et al.	2024	DNA methylation models of protein abundance across the lifecourse	10.1186/s13148-024-01802-y		Raw individual-level data	2220			Population-based	Mid childhood	Peripheral blood	Multiple (450K, EPICv1)	European	Journal Article	Clin Epigenetics		Multiple studies have shown that DNA methylation (DNAm) models of protein abundance can be informative about exposure, phenotype and disease risk. Here we investigate and provide descriptive details of the capacity of DNAm to capture non-genetic variation in protein abundance across the lifecourse. We evaluated the performance of 14 previously published DNAm models of protein abundance (episcores…	['Waterfield, Scott', 'Yousefi, Paul', 'Suderman, Matt']	2024-12-21	None					Penalized regression | Elastic net	5-fold cross-validation	No	Reported | Correlation | r = 0.0691043825501531	No	Not reported	Not reported
CCL20	Biological markers	Waterfield et al.	2024	DNA methylation models of protein abundance across the lifecourse	10.1186/s13148-024-01802-y		Raw individual-level data	2220			Population-based	Mid childhood	Peripheral blood	Multiple (450K, EPICv1)	European	Journal Article	Clin Epigenetics		Multiple studies have shown that DNA methylation (DNAm) models of protein abundance can be informative about exposure, phenotype and disease risk. Here we investigate and provide descriptive details of the capacity of DNAm to capture non-genetic variation in protein abundance across the lifecourse. We evaluated the performance of 14 previously published DNAm models of protein abundance (episcores…	['Waterfield, Scott', 'Yousefi, Paul', 'Suderman, Matt']	2024-12-21	None					Penalized regression | Elastic net	5-fold cross-validation	No	Reported | Correlation | r = -0.023	No	Not reported	Not reported
CCL20	Biological markers	Waterfield et al.	2024	DNA methylation models of protein abundance across the lifecourse	10.1186/s13148-024-01802-y		Raw individual-level data	2220			Population-based	Mid childhood	Peripheral blood	Multiple (450K, EPICv1)	European	Journal Article	Clin Epigenetics		Multiple studies have shown that DNA methylation (DNAm) models of protein abundance can be informative about exposure, phenotype and disease risk. Here we investigate and provide descriptive details of the capacity of DNAm to capture non-genetic variation in protein abundance across the lifecourse. We evaluated the performance of 14 previously published DNAm models of protein abundance (episcores…	['Waterfield, Scott', 'Yousefi, Paul', 'Suderman, Matt']	2024-12-21	None					Penalized regression | Elastic net	5-fold cross-validation	No	Reported | Correlation | r = 0.059	No	Not reported	Not reported
CCL21	Biological markers	McKinnon et al.	2024	Epigenetic scores derived in saliva are associated with gestational age at birth	10.1186/s13148-024-01701-2	980	Pre-established MPS	3320			Cohort study	Birth	Saliva	EPICv1	White	Journal Article	Clin Epigenetics		BACKGROUND: Epigenetic scores (EpiScores), reflecting DNA methylation (DNAm)-based surrogates for complex traits, have been developed for multiple circulating proteins. EpiScores for pro-inflammatory proteins, such as C-reactive protein (DNAm CRP), are associated with brain health and cognition in adults and with inflammatory comorbidities of preterm birth in neonates. Social disadvantage can bec…	['McKinnon, K.', 'Conole, E. L. S.', 'Vaher, K.', 'Hillary, R. F.', 'Gadd, D. A.', 'Binkowska, J.', 'Sullivan, G.', 'Stevenson, A. J.', 'Corrigan, A.', 'Murphy, L.', 'Whalley, H. C.', 'Richardson, H.', 'Marioni, R. E.', 'Cox, S. R.', 'Boardman, J. P.']	2024-06-29	None						No	No	Not assessed	No	Not reported	age at sample, birthweight z-score, sex, and methylation processing batch
CCL22	Biological markers	McKinnon et al.	2024	Epigenetic scores derived in saliva are associated with gestational age at birth	10.1186/s13148-024-01701-2	360	Pre-established MPS	3320			Cohort study	Birth	Saliva	EPICv1	White	Journal Article	Clin Epigenetics		BACKGROUND: Epigenetic scores (EpiScores), reflecting DNA methylation (DNAm)-based surrogates for complex traits, have been developed for multiple circulating proteins. EpiScores for pro-inflammatory proteins, such as C-reactive protein (DNAm CRP), are associated with brain health and cognition in adults and with inflammatory comorbidities of preterm birth in neonates. Social disadvantage can bec…	['McKinnon, K.', 'Conole, E. L. S.', 'Vaher, K.', 'Hillary, R. F.', 'Gadd, D. A.', 'Binkowska, J.', 'Sullivan, G.', 'Stevenson, A. J.', 'Corrigan, A.', 'Murphy, L.', 'Whalley, H. C.', 'Richardson, H.', 'Marioni, R. E.', 'Cox, S. R.', 'Boardman, J. P.']	2024-06-29	None						No	No	Not assessed	No	Not reported	age at sample, birthweight z-score, sex, and methylation processing batch
CCL23	Biological markers	Waterfield et al.	2024	DNA methylation models of protein abundance across the lifecourse	10.1186/s13148-024-01802-y		Raw individual-level data	2220			Population-based	Mid childhood	Peripheral blood	Multiple (450K, EPICv1)	European	Journal Article	Clin Epigenetics		Multiple studies have shown that DNA methylation (DNAm) models of protein abundance can be informative about exposure, phenotype and disease risk. Here we investigate and provide descriptive details of the capacity of DNAm to capture non-genetic variation in protein abundance across the lifecourse. We evaluated the performance of 14 previously published DNAm models of protein abundance (episcores…	['Waterfield, Scott', 'Yousefi, Paul', 'Suderman, Matt']	2024-12-21	None					Penalized regression | Elastic net	5-fold cross-validation	No	Reported | Correlation | r = 0.16443645515735	No	Not reported	Not reported
CCL23	Biological markers	Waterfield et al.	2024	DNA methylation models of protein abundance across the lifecourse	10.1186/s13148-024-01802-y		Raw individual-level data	2220			Population-based	Mid childhood	Peripheral blood	Multiple (450K, EPICv1)	European	Journal Article	Clin Epigenetics		Multiple studies have shown that DNA methylation (DNAm) models of protein abundance can be informative about exposure, phenotype and disease risk. Here we investigate and provide descriptive details of the capacity of DNAm to capture non-genetic variation in protein abundance across the lifecourse. We evaluated the performance of 14 previously published DNAm models of protein abundance (episcores…	['Waterfield, Scott', 'Yousefi, Paul', 'Suderman, Matt']	2024-12-21	None					Penalized regression | Elastic net	5-fold cross-validation	No	Reported | Correlation | r = 0.11	No	Not reported	Not reported
CCL23	Biological markers	Waterfield et al.	2024	DNA methylation models of protein abundance across the lifecourse	10.1186/s13148-024-01802-y		Raw individual-level data	2220			Population-based	Mid childhood	Peripheral blood	Multiple (450K, EPICv1)	European	Journal Article	Clin Epigenetics		Multiple studies have shown that DNA methylation (DNAm) models of protein abundance can be informative about exposure, phenotype and disease risk. Here we investigate and provide descriptive details of the capacity of DNAm to capture non-genetic variation in protein abundance across the lifecourse. We evaluated the performance of 14 previously published DNAm models of protein abundance (episcores…	['Waterfield, Scott', 'Yousefi, Paul', 'Suderman, Matt']	2024-12-21	None					Penalized regression | Elastic net	5-fold cross-validation	No	Reported | Correlation | r = -0.071	No	Not reported	Not reported
CCL25	Biological markers	McKinnon et al.	2024	Epigenetic scores derived in saliva are associated with gestational age at birth	10.1186/s13148-024-01701-2	590	Pre-established MPS	3320			Cohort study	Birth	Saliva	EPICv1	White	Journal Article	Clin Epigenetics		BACKGROUND: Epigenetic scores (EpiScores), reflecting DNA methylation (DNAm)-based surrogates for complex traits, have been developed for multiple circulating proteins. EpiScores for pro-inflammatory proteins, such as C-reactive protein (DNAm CRP), are associated with brain health and cognition in adults and with inflammatory comorbidities of preterm birth in neonates. Social disadvantage can bec…	['McKinnon, K.', 'Conole, E. L. S.', 'Vaher, K.', 'Hillary, R. F.', 'Gadd, D. A.', 'Binkowska, J.', 'Sullivan, G.', 'Stevenson, A. J.', 'Corrigan, A.', 'Murphy, L.', 'Whalley, H. C.', 'Richardson, H.', 'Marioni, R. E.', 'Cox, S. R.', 'Boardman, J. P.']	2024-06-29	None						No	No	Not assessed	No	Not reported	age at sample, birthweight z-score, sex, and methylation processing batch
CCL25	Biological markers	Waterfield et al.	2024	DNA methylation models of protein abundance across the lifecourse	10.1186/s13148-024-01802-y		Pre-established MPS	2220			Population-based	Mid childhood	Peripheral blood	Multiple (450K, EPICv1)	European	Journal Article	Clin Epigenetics		Multiple studies have shown that DNA methylation (DNAm) models of protein abundance can be informative about exposure, phenotype and disease risk. Here we investigate and provide descriptive details of the capacity of DNAm to capture non-genetic variation in protein abundance across the lifecourse. We evaluated the performance of 14 previously published DNAm models of protein abundance (episcores…	['Waterfield, Scott', 'Yousefi, Paul', 'Suderman, Matt']	2024-12-21	None						No	No	Reported | Correlation | r = -0.023, p = 0.73	No	Not reported	Not reported
CCL25	Biological markers	Waterfield et al.	2024	DNA methylation models of protein abundance across the lifecourse	10.1186/s13148-024-01802-y		Raw individual-level data	2220			Population-based	Mid childhood	Peripheral blood	Multiple (450K, EPICv1)	European	Journal Article	Clin Epigenetics		Multiple studies have shown that DNA methylation (DNAm) models of protein abundance can be informative about exposure, phenotype and disease risk. Here we investigate and provide descriptive details of the capacity of DNAm to capture non-genetic variation in protein abundance across the lifecourse. We evaluated the performance of 14 previously published DNAm models of protein abundance (episcores…	['Waterfield, Scott', 'Yousefi, Paul', 'Suderman, Matt']	2024-12-21	None					Penalized regression | Elastic net	5-fold cross-validation	No	Reported | Correlation | r = 0.0164479777766081	No	Not reported	Not reported
CCL25	Biological markers	Waterfield et al.	2024	DNA methylation models of protein abundance across the lifecourse	10.1186/s13148-024-01802-y		Raw individual-level data	2220			Population-based	Mid childhood	Peripheral blood	Multiple (450K, EPICv1)	European	Journal Article	Clin Epigenetics		Multiple studies have shown that DNA methylation (DNAm) models of protein abundance can be informative about exposure, phenotype and disease risk. Here we investigate and provide descriptive details of the capacity of DNAm to capture non-genetic variation in protein abundance across the lifecourse. We evaluated the performance of 14 previously published DNAm models of protein abundance (episcores…	['Waterfield, Scott', 'Yousefi, Paul', 'Suderman, Matt']	2024-12-21	None					Penalized regression | Elastic net	5-fold cross-validation	No	Reported | Correlation | r = -0.07	No	Not reported	Not reported
CCL25	Biological markers	Waterfield et al.	2024	DNA methylation models of protein abundance across the lifecourse	10.1186/s13148-024-01802-y		Raw individual-level data	2220			Population-based	Mid childhood	Peripheral blood	Multiple (450K, EPICv1)	European	Journal Article	Clin Epigenetics		Multiple studies have shown that DNA methylation (DNAm) models of protein abundance can be informative about exposure, phenotype and disease risk. Here we investigate and provide descriptive details of the capacity of DNAm to capture non-genetic variation in protein abundance across the lifecourse. We evaluated the performance of 14 previously published DNAm models of protein abundance (episcores…	['Waterfield, Scott', 'Yousefi, Paul', 'Suderman, Matt']	2024-12-21	None					Penalized regression | Elastic net	5-fold cross-validation	No	Reported | Correlation | r = -0.046	No	Not reported	Not reported
CCL28	Biological markers	Waterfield et al.	2024	DNA methylation models of protein abundance across the lifecourse	10.1186/s13148-024-01802-y		Raw individual-level data	2220			Population-based	Mid childhood	Peripheral blood	Multiple (450K, EPICv1)	European	Journal Article	Clin Epigenetics		Multiple studies have shown that DNA methylation (DNAm) models of protein abundance can be informative about exposure, phenotype and disease risk. Here we investigate and provide descriptive details of the capacity of DNAm to capture non-genetic variation in protein abundance across the lifecourse. We evaluated the performance of 14 previously published DNAm models of protein abundance (episcores…	['Waterfield, Scott', 'Yousefi, Paul', 'Suderman, Matt']	2024-12-21	None					Penalized regression | Elastic net	5-fold cross-validation	No	Reported | Correlation | r = 0.00175211467785763	No	Not reported	Not reported
CCL28	Biological markers	Waterfield et al.	2024	DNA methylation models of protein abundance across the lifecourse	10.1186/s13148-024-01802-y		Raw individual-level data	2220			Population-based	Mid childhood	Peripheral blood	Multiple (450K, EPICv1)	European	Journal Article	Clin Epigenetics		Multiple studies have shown that DNA methylation (DNAm) models of protein abundance can be informative about exposure, phenotype and disease risk. Here we investigate and provide descriptive details of the capacity of DNAm to capture non-genetic variation in protein abundance across the lifecourse. We evaluated the performance of 14 previously published DNAm models of protein abundance (episcores…	['Waterfield, Scott', 'Yousefi, Paul', 'Suderman, Matt']	2024-12-21	None					Penalized regression | Elastic net	5-fold cross-validation	No	Reported | Correlation | r = 0.035	No	Not reported	Not reported
CCL28	Biological markers	Waterfield et al.	2024	DNA methylation models of protein abundance across the lifecourse	10.1186/s13148-024-01802-y		Raw individual-level data	2220			Population-based	Mid childhood	Peripheral blood	Multiple (450K, EPICv1)	European	Journal Article	Clin Epigenetics		Multiple studies have shown that DNA methylation (DNAm) models of protein abundance can be informative about exposure, phenotype and disease risk. Here we investigate and provide descriptive details of the capacity of DNAm to capture non-genetic variation in protein abundance across the lifecourse. We evaluated the performance of 14 previously published DNAm models of protein abundance (episcores…	['Waterfield, Scott', 'Yousefi, Paul', 'Suderman, Matt']	2024-12-21	None					Penalized regression | Elastic net	5-fold cross-validation	No	Reported | Correlation | r = -0.011	No	Not reported	Not reported
CCL3	Biological markers	Waterfield et al.	2024	DNA methylation models of protein abundance across the lifecourse	10.1186/s13148-024-01802-y		Raw individual-level data	2220			Population-based	Mid childhood	Peripheral blood	Multiple (450K, EPICv1)	European	Journal Article	Clin Epigenetics		Multiple studies have shown that DNA methylation (DNAm) models of protein abundance can be informative about exposure, phenotype and disease risk. Here we investigate and provide descriptive details of the capacity of DNAm to capture non-genetic variation in protein abundance across the lifecourse. We evaluated the performance of 14 previously published DNAm models of protein abundance (episcores…	['Waterfield, Scott', 'Yousefi, Paul', 'Suderman, Matt']	2024-12-21	None					Penalized regression | Elastic net	5-fold cross-validation	No	Reported | Correlation | r = -0.00740878546895612	No	Not reported	Not reported
CCL3	Biological markers	Waterfield et al.	2024	DNA methylation models of protein abundance across the lifecourse	10.1186/s13148-024-01802-y		Raw individual-level data	2220			Population-based	Mid childhood	Peripheral blood	Multiple (450K, EPICv1)	European	Journal Article	Clin Epigenetics		Multiple studies have shown that DNA methylation (DNAm) models of protein abundance can be informative about exposure, phenotype and disease risk. Here we investigate and provide descriptive details of the capacity of DNAm to capture non-genetic variation in protein abundance across the lifecourse. We evaluated the performance of 14 previously published DNAm models of protein abundance (episcores…	['Waterfield, Scott', 'Yousefi, Paul', 'Suderman, Matt']	2024-12-21	None					Penalized regression | Elastic net	5-fold cross-validation	No	Reported | Correlation | r = -0.038	No	Not reported	Not reported
CCL3	Biological markers	Waterfield et al.	2024	DNA methylation models of protein abundance across the lifecourse	10.1186/s13148-024-01802-y		Raw individual-level data	2220			Population-based	Mid childhood	Peripheral blood	Multiple (450K, EPICv1)	European	Journal Article	Clin Epigenetics		Multiple studies have shown that DNA methylation (DNAm) models of protein abundance can be informative about exposure, phenotype and disease risk. Here we investigate and provide descriptive details of the capacity of DNAm to capture non-genetic variation in protein abundance across the lifecourse. We evaluated the performance of 14 previously published DNAm models of protein abundance (episcores…	['Waterfield, Scott', 'Yousefi, Paul', 'Suderman, Matt']	2024-12-21	None					Penalized regression | Elastic net	5-fold cross-validation	No	Reported | Correlation | r = 0.1	No	Not reported	Not reported
CCL4	Biological markers	Waterfield et al.	2024	DNA methylation models of protein abundance across the lifecourse	10.1186/s13148-024-01802-y		Raw individual-level data	2220			Population-based	Mid childhood	Peripheral blood	Multiple (450K, EPICv1)	European	Journal Article	Clin Epigenetics		Multiple studies have shown that DNA methylation (DNAm) models of protein abundance can be informative about exposure, phenotype and disease risk. Here we investigate and provide descriptive details of the capacity of DNAm to capture non-genetic variation in protein abundance across the lifecourse. We evaluated the performance of 14 previously published DNAm models of protein abundance (episcores…	['Waterfield, Scott', 'Yousefi, Paul', 'Suderman, Matt']	2024-12-21	None					Penalized regression | Elastic net	5-fold cross-validation	No	Reported | Correlation | r = 0.0428764943447176	No	Not reported	Not reported
CCL4	Biological markers	Waterfield et al.	2024	DNA methylation models of protein abundance across the lifecourse	10.1186/s13148-024-01802-y		Raw individual-level data	2220			Population-based	Mid childhood	Peripheral blood	Multiple (450K, EPICv1)	European	Journal Article	Clin Epigenetics		Multiple studies have shown that DNA methylation (DNAm) models of protein abundance can be informative about exposure, phenotype and disease risk. Here we investigate and provide descriptive details of the capacity of DNAm to capture non-genetic variation in protein abundance across the lifecourse. We evaluated the performance of 14 previously published DNAm models of protein abundance (episcores…	['Waterfield, Scott', 'Yousefi, Paul', 'Suderman, Matt']	2024-12-21	None					Penalized regression | Elastic net	5-fold cross-validation	No	Reported | Correlation | r = -0.011	No	Not reported	Not reported
CCL4	Biological markers	Waterfield et al.	2024	DNA methylation models of protein abundance across the lifecourse	10.1186/s13148-024-01802-y		Raw individual-level data	2220			Population-based	Mid childhood	Peripheral blood	Multiple (450K, EPICv1)	European	Journal Article	Clin Epigenetics		Multiple studies have shown that DNA methylation (DNAm) models of protein abundance can be informative about exposure, phenotype and disease risk. Here we investigate and provide descriptive details of the capacity of DNAm to capture non-genetic variation in protein abundance across the lifecourse. We evaluated the performance of 14 previously published DNAm models of protein abundance (episcores…	['Waterfield, Scott', 'Yousefi, Paul', 'Suderman, Matt']	2024-12-21	None					Penalized regression | Elastic net	5-fold cross-validation	No	Reported | Correlation | r = 0.0034	No	Not reported	Not reported
CD163	Biological markers	McKinnon et al.	2024	Epigenetic scores derived in saliva are associated with gestational age at birth	10.1186/s13148-024-01701-2	1510	Pre-established MPS	3320			Cohort study	Birth	Saliva	EPICv1	White	Journal Article	Clin Epigenetics		BACKGROUND: Epigenetic scores (EpiScores), reflecting DNA methylation (DNAm)-based surrogates for complex traits, have been developed for multiple circulating proteins. EpiScores for pro-inflammatory proteins, such as C-reactive protein (DNAm CRP), are associated with brain health and cognition in adults and with inflammatory comorbidities of preterm birth in neonates. Social disadvantage can bec…	['McKinnon, K.', 'Conole, E. L. S.', 'Vaher, K.', 'Hillary, R. F.', 'Gadd, D. A.', 'Binkowska, J.', 'Sullivan, G.', 'Stevenson, A. J.', 'Corrigan, A.', 'Murphy, L.', 'Whalley, H. C.', 'Richardson, H.', 'Marioni, R. E.', 'Cox, S. R.', 'Boardman, J. P.']	2024-06-29	None						No	No	Not assessed	No	Not reported	age at sample, birthweight z-score, sex, and methylation processing batch
CD209	Biological markers	McKinnon et al.	2024	Epigenetic scores derived in saliva are associated with gestational age at birth	10.1186/s13148-024-01701-2	1630	Pre-established MPS	3320			Cohort study	Birth	Saliva	EPICv1	White	Journal Article	Clin Epigenetics		BACKGROUND: Epigenetic scores (EpiScores), reflecting DNA methylation (DNAm)-based surrogates for complex traits, have been developed for multiple circulating proteins. EpiScores for pro-inflammatory proteins, such as C-reactive protein (DNAm CRP), are associated with brain health and cognition in adults and with inflammatory comorbidities of preterm birth in neonates. Social disadvantage can bec…	['McKinnon, K.', 'Conole, E. L. S.', 'Vaher, K.', 'Hillary, R. F.', 'Gadd, D. A.', 'Binkowska, J.', 'Sullivan, G.', 'Stevenson, A. J.', 'Corrigan, A.', 'Murphy, L.', 'Whalley, H. C.', 'Richardson, H.', 'Marioni, R. E.', 'Cox, S. R.', 'Boardman, J. P.']	2024-06-29	None						No	No	Not assessed	No	Not reported	age at sample, birthweight z-score, sex, and methylation processing batch
CD244	Biological markers	Waterfield et al.	2024	DNA methylation models of protein abundance across the lifecourse	10.1186/s13148-024-01802-y		Raw individual-level data	2220			Population-based	Mid childhood	Peripheral blood	Multiple (450K, EPICv1)	European	Journal Article	Clin Epigenetics		Multiple studies have shown that DNA methylation (DNAm) models of protein abundance can be informative about exposure, phenotype and disease risk. Here we investigate and provide descriptive details of the capacity of DNAm to capture non-genetic variation in protein abundance across the lifecourse. We evaluated the performance of 14 previously published DNAm models of protein abundance (episcores…	['Waterfield, Scott', 'Yousefi, Paul', 'Suderman, Matt']	2024-12-21	None					Penalized regression | Elastic net	5-fold cross-validation	No	Reported | Correlation | r = -0.007745844355305	No	Not reported	Not reported
CD244	Biological markers	Waterfield et al.	2024	DNA methylation models of protein abundance across the lifecourse	10.1186/s13148-024-01802-y		Raw individual-level data	2220			Population-based	Mid childhood	Peripheral blood	Multiple (450K, EPICv1)	European	Journal Article	Clin Epigenetics		Multiple studies have shown that DNA methylation (DNAm) models of protein abundance can be informative about exposure, phenotype and disease risk. Here we investigate and provide descriptive details of the capacity of DNAm to capture non-genetic variation in protein abundance across the lifecourse. We evaluated the performance of 14 previously published DNAm models of protein abundance (episcores…	['Waterfield, Scott', 'Yousefi, Paul', 'Suderman, Matt']	2024-12-21	None					Penalized regression | Elastic net	5-fold cross-validation	No	Reported | Correlation | r = -0.0091	No	Not reported	Not reported
CD244	Biological markers	Waterfield et al.	2024	DNA methylation models of protein abundance across the lifecourse	10.1186/s13148-024-01802-y		Raw individual-level data	2220			Population-based	Mid childhood	Peripheral blood	Multiple (450K, EPICv1)	European	Journal Article	Clin Epigenetics		Multiple studies have shown that DNA methylation (DNAm) models of protein abundance can be informative about exposure, phenotype and disease risk. Here we investigate and provide descriptive details of the capacity of DNAm to capture non-genetic variation in protein abundance across the lifecourse. We evaluated the performance of 14 previously published DNAm models of protein abundance (episcores…	['Waterfield, Scott', 'Yousefi, Paul', 'Suderman, Matt']	2024-12-21	None					Penalized regression | Elastic net	5-fold cross-validation	No	Reported | Correlation | r = 0.059	No	Not reported	Not reported
CD40	Biological markers	Waterfield et al.	2024	DNA methylation models of protein abundance across the lifecourse	10.1186/s13148-024-01802-y		Raw individual-level data	2220			Population-based	Mid childhood	Peripheral blood	Multiple (450K, EPICv1)	European	Journal Article	Clin Epigenetics		Multiple studies have shown that DNA methylation (DNAm) models of protein abundance can be informative about exposure, phenotype and disease risk. Here we investigate and provide descriptive details of the capacity of DNAm to capture non-genetic variation in protein abundance across the lifecourse. We evaluated the performance of 14 previously published DNAm models of protein abundance (episcores…	['Waterfield, Scott', 'Yousefi, Paul', 'Suderman, Matt']	2024-12-21	None					Penalized regression | Elastic net	5-fold cross-validation	No	Reported | Correlation | r = 0.0457896493007407	No	Not reported	Not reported
CD40	Biological markers	Waterfield et al.	2024	DNA methylation models of protein abundance across the lifecourse	10.1186/s13148-024-01802-y		Raw individual-level data	2220			Population-based	Mid childhood	Peripheral blood	Multiple (450K, EPICv1)	European	Journal Article	Clin Epigenetics		Multiple studies have shown that DNA methylation (DNAm) models of protein abundance can be informative about exposure, phenotype and disease risk. Here we investigate and provide descriptive details of the capacity of DNAm to capture non-genetic variation in protein abundance across the lifecourse. We evaluated the performance of 14 previously published DNAm models of protein abundance (episcores…	['Waterfield, Scott', 'Yousefi, Paul', 'Suderman, Matt']	2024-12-21	None					Penalized regression | Elastic net	5-fold cross-validation	No	Reported | Correlation | r = 0.028	No	Not reported	Not reported
CD40	Biological markers	Waterfield et al.	2024	DNA methylation models of protein abundance across the lifecourse	10.1186/s13148-024-01802-y		Raw individual-level data	2220			Population-based	Mid childhood	Peripheral blood	Multiple (450K, EPICv1)	European	Journal Article	Clin Epigenetics		Multiple studies have shown that DNA methylation (DNAm) models of protein abundance can be informative about exposure, phenotype and disease risk. Here we investigate and provide descriptive details of the capacity of DNAm to capture non-genetic variation in protein abundance across the lifecourse. We evaluated the performance of 14 previously published DNAm models of protein abundance (episcores…	['Waterfield, Scott', 'Yousefi, Paul', 'Suderman, Matt']	2024-12-21	None					Penalized regression | Elastic net	5-fold cross-validation	No	Reported | Correlation | r = -0.064	No	Not reported	Not reported
CD48	Biological markers	McKinnon et al.	2024	Epigenetic scores derived in saliva are associated with gestational age at birth	10.1186/s13148-024-01701-2	170	Pre-established MPS	3320			Cohort study	Birth	Saliva	EPICv1	White	Journal Article	Clin Epigenetics		BACKGROUND: Epigenetic scores (EpiScores), reflecting DNA methylation (DNAm)-based surrogates for complex traits, have been developed for multiple circulating proteins. EpiScores for pro-inflammatory proteins, such as C-reactive protein (DNAm CRP), are associated with brain health and cognition in adults and with inflammatory comorbidities of preterm birth in neonates. Social disadvantage can bec…	['McKinnon, K.', 'Conole, E. L. S.', 'Vaher, K.', 'Hillary, R. F.', 'Gadd, D. A.', 'Binkowska, J.', 'Sullivan, G.', 'Stevenson, A. J.', 'Corrigan, A.', 'Murphy, L.', 'Whalley, H. C.', 'Richardson, H.', 'Marioni, R. E.', 'Cox, S. R.', 'Boardman, J. P.']	2024-06-29	None						No	No	Not assessed	No	Not reported	age at sample, birthweight z-score, sex, and methylation processing batch
CD5	Biological markers	McKinnon et al.	2024	Epigenetic scores derived in saliva are associated with gestational age at birth	10.1186/s13148-024-01701-2	1270	Pre-established MPS	3320			Cohort study	Birth	Saliva	EPICv1	White	Journal Article	Clin Epigenetics		BACKGROUND: Epigenetic scores (EpiScores), reflecting DNA methylation (DNAm)-based surrogates for complex traits, have been developed for multiple circulating proteins. EpiScores for pro-inflammatory proteins, such as C-reactive protein (DNAm CRP), are associated with brain health and cognition in adults and with inflammatory comorbidities of preterm birth in neonates. Social disadvantage can bec…	['McKinnon, K.', 'Conole, E. L. S.', 'Vaher, K.', 'Hillary, R. F.', 'Gadd, D. A.', 'Binkowska, J.', 'Sullivan, G.', 'Stevenson, A. J.', 'Corrigan, A.', 'Murphy, L.', 'Whalley, H. C.', 'Richardson, H.', 'Marioni, R. E.', 'Cox, S. R.', 'Boardman, J. P.']	2024-06-29	None						No	No	Not assessed	No	Not reported	age at sample, birthweight z-score, sex, and methylation processing batch
CD5	Biological markers	Waterfield et al.	2024	DNA methylation models of protein abundance across the lifecourse	10.1186/s13148-024-01802-y		Raw individual-level data	2220			Population-based	Mid childhood	Peripheral blood	Multiple (450K, EPICv1)	European	Journal Article	Clin Epigenetics		Multiple studies have shown that DNA methylation (DNAm) models of protein abundance can be informative about exposure, phenotype and disease risk. Here we investigate and provide descriptive details of the capacity of DNAm to capture non-genetic variation in protein abundance across the lifecourse. We evaluated the performance of 14 previously published DNAm models of protein abundance (episcores…	['Waterfield, Scott', 'Yousefi, Paul', 'Suderman, Matt']	2024-12-21	None					Penalized regression | Elastic net	5-fold cross-validation	No	Reported | Correlation | r = 0.0777560580801613	No	Not reported	Not reported
CD5	Biological markers	Waterfield et al.	2024	DNA methylation models of protein abundance across the lifecourse	10.1186/s13148-024-01802-y		Raw individual-level data	2220			Population-based	Mid childhood	Peripheral blood	Multiple (450K, EPICv1)	European	Journal Article	Clin Epigenetics		Multiple studies have shown that DNA methylation (DNAm) models of protein abundance can be informative about exposure, phenotype and disease risk. Here we investigate and provide descriptive details of the capacity of DNAm to capture non-genetic variation in protein abundance across the lifecourse. We evaluated the performance of 14 previously published DNAm models of protein abundance (episcores…	['Waterfield, Scott', 'Yousefi, Paul', 'Suderman, Matt']	2024-12-21	None					Penalized regression | Elastic net	5-fold cross-validation	No	Reported | Correlation | r = -0.018	No	Not reported	Not reported
CD5	Biological markers	Waterfield et al.	2024	DNA methylation models of protein abundance across the lifecourse	10.1186/s13148-024-01802-y		Raw individual-level data	2220			Population-based	Mid childhood	Peripheral blood	Multiple (450K, EPICv1)	European	Journal Article	Clin Epigenetics		Multiple studies have shown that DNA methylation (DNAm) models of protein abundance can be informative about exposure, phenotype and disease risk. Here we investigate and provide descriptive details of the capacity of DNAm to capture non-genetic variation in protein abundance across the lifecourse. We evaluated the performance of 14 previously published DNAm models of protein abundance (episcores…	['Waterfield, Scott', 'Yousefi, Paul', 'Suderman, Matt']	2024-12-21	None					Penalized regression | Elastic net	5-fold cross-validation	No	Reported | Correlation | r = -0.032	No	Not reported	Not reported
CD6	Biological markers	McKinnon et al.	2024	Epigenetic scores derived in saliva are associated with gestational age at birth	10.1186/s13148-024-01701-2	410	Pre-established MPS	3320			Cohort study	Birth	Saliva	EPICv1	White	Journal Article	Clin Epigenetics		BACKGROUND: Epigenetic scores (EpiScores), reflecting DNA methylation (DNAm)-based surrogates for complex traits, have been developed for multiple circulating proteins. EpiScores for pro-inflammatory proteins, such as C-reactive protein (DNAm CRP), are associated with brain health and cognition in adults and with inflammatory comorbidities of preterm birth in neonates. Social disadvantage can bec…	['McKinnon, K.', 'Conole, E. L. S.', 'Vaher, K.', 'Hillary, R. F.', 'Gadd, D. A.', 'Binkowska, J.', 'Sullivan, G.', 'Stevenson, A. J.', 'Corrigan, A.', 'Murphy, L.', 'Whalley, H. C.', 'Richardson, H.', 'Marioni, R. E.', 'Cox, S. R.', 'Boardman, J. P.']	2024-06-29	None						No	No	Not assessed	No	Not reported	age at sample, birthweight z-score, sex, and methylation processing batch
CD6	Biological markers	Waterfield et al.	2024	DNA methylation models of protein abundance across the lifecourse	10.1186/s13148-024-01802-y		Pre-established MPS	2220			Population-based	Mid childhood	Peripheral blood	Multiple (450K, EPICv1)	European	Journal Article	Clin Epigenetics		Multiple studies have shown that DNA methylation (DNAm) models of protein abundance can be informative about exposure, phenotype and disease risk. Here we investigate and provide descriptive details of the capacity of DNAm to capture non-genetic variation in protein abundance across the lifecourse. We evaluated the performance of 14 previously published DNAm models of protein abundance (episcores…	['Waterfield, Scott', 'Yousefi, Paul', 'Suderman, Matt']	2024-12-21	None						No	No	Reported | Correlation | r = 0.51, p = 0.45	No	Not reported	Not reported
CD6	Biological markers	Waterfield et al.	2024	DNA methylation models of protein abundance across the lifecourse	10.1186/s13148-024-01802-y		Raw individual-level data	2220			Population-based	Mid childhood	Peripheral blood	Multiple (450K, EPICv1)	European	Journal Article	Clin Epigenetics		Multiple studies have shown that DNA methylation (DNAm) models of protein abundance can be informative about exposure, phenotype and disease risk. Here we investigate and provide descriptive details of the capacity of DNAm to capture non-genetic variation in protein abundance across the lifecourse. We evaluated the performance of 14 previously published DNAm models of protein abundance (episcores…	['Waterfield, Scott', 'Yousefi, Paul', 'Suderman, Matt']	2024-12-21	None					Penalized regression | Elastic net	5-fold cross-validation	No	Reported | Correlation | r = 0.0845215163568444	No	Not reported	Not reported
CD6	Biological markers	Waterfield et al.	2024	DNA methylation models of protein abundance across the lifecourse	10.1186/s13148-024-01802-y		Raw individual-level data	2220			Population-based	Mid childhood	Peripheral blood	Multiple (450K, EPICv1)	European	Journal Article	Clin Epigenetics		Multiple studies have shown that DNA methylation (DNAm) models of protein abundance can be informative about exposure, phenotype and disease risk. Here we investigate and provide descriptive details of the capacity of DNAm to capture non-genetic variation in protein abundance across the lifecourse. We evaluated the performance of 14 previously published DNAm models of protein abundance (episcores…	['Waterfield, Scott', 'Yousefi, Paul', 'Suderman, Matt']	2024-12-21	None					Penalized regression | Elastic net	5-fold cross-validation	No	Reported | Correlation | r = 0.012	No	Not reported	Not reported
CD6	Biological markers	Waterfield et al.	2024	DNA methylation models of protein abundance across the lifecourse	10.1186/s13148-024-01802-y		Raw individual-level data	2220			Population-based	Mid childhood	Peripheral blood	Multiple (450K, EPICv1)	European	Journal Article	Clin Epigenetics		Multiple studies have shown that DNA methylation (DNAm) models of protein abundance can be informative about exposure, phenotype and disease risk. Here we investigate and provide descriptive details of the capacity of DNAm to capture non-genetic variation in protein abundance across the lifecourse. We evaluated the performance of 14 previously published DNAm models of protein abundance (episcores…	['Waterfield, Scott', 'Yousefi, Paul', 'Suderman, Matt']	2024-12-21	None					Penalized regression | Elastic net	5-fold cross-validation	No	Reported | Correlation | r = 0.051	No	Not reported	Not reported
CD8A	Biological markers	Waterfield et al.	2024	DNA methylation models of protein abundance across the lifecourse	10.1186/s13148-024-01802-y		Raw individual-level data	2220			Population-based	Mid childhood	Peripheral blood	Multiple (450K, EPICv1)	European	Journal Article	Clin Epigenetics		Multiple studies have shown that DNA methylation (DNAm) models of protein abundance can be informative about exposure, phenotype and disease risk. Here we investigate and provide descriptive details of the capacity of DNAm to capture non-genetic variation in protein abundance across the lifecourse. We evaluated the performance of 14 previously published DNAm models of protein abundance (episcores…	['Waterfield, Scott', 'Yousefi, Paul', 'Suderman, Matt']	2024-12-21	None					Penalized regression | Elastic net	5-fold cross-validation	No	Reported | Correlation | r = -0.104825593495983	No	Not reported	Not reported
CD8A	Biological markers	Waterfield et al.	2024	DNA methylation models of protein abundance across the lifecourse	10.1186/s13148-024-01802-y		Raw individual-level data	2220			Population-based	Mid childhood	Peripheral blood	Multiple (450K, EPICv1)	European	Journal Article	Clin Epigenetics		Multiple studies have shown that DNA methylation (DNAm) models of protein abundance can be informative about exposure, phenotype and disease risk. Here we investigate and provide descriptive details of the capacity of DNAm to capture non-genetic variation in protein abundance across the lifecourse. We evaluated the performance of 14 previously published DNAm models of protein abundance (episcores…	['Waterfield, Scott', 'Yousefi, Paul', 'Suderman, Matt']	2024-12-21	None					Penalized regression | Elastic net	5-fold cross-validation	No	Reported | Correlation | r = 0.2	No	Not reported	Not reported
CD8A	Biological markers	Waterfield et al.	2024	DNA methylation models of protein abundance across the lifecourse	10.1186/s13148-024-01802-y		Raw individual-level data	2220			Population-based	Mid childhood	Peripheral blood	Multiple (450K, EPICv1)	European	Journal Article	Clin Epigenetics		Multiple studies have shown that DNA methylation (DNAm) models of protein abundance can be informative about exposure, phenotype and disease risk. Here we investigate and provide descriptive details of the capacity of DNAm to capture non-genetic variation in protein abundance across the lifecourse. We evaluated the performance of 14 previously published DNAm models of protein abundance (episcores…	['Waterfield, Scott', 'Yousefi, Paul', 'Suderman, Matt']	2024-12-21	None					Penalized regression | Elastic net	5-fold cross-validation	No	Reported | Correlation | r = 0.2	No	Not reported	Not reported
CDCP1	Biological markers	Waterfield et al.	2024	DNA methylation models of protein abundance across the lifecourse	10.1186/s13148-024-01802-y		Raw individual-level data	2220			Population-based	Mid childhood	Peripheral blood	Multiple (450K, EPICv1)	European	Journal Article	Clin Epigenetics		Multiple studies have shown that DNA methylation (DNAm) models of protein abundance can be informative about exposure, phenotype and disease risk. Here we investigate and provide descriptive details of the capacity of DNAm to capture non-genetic variation in protein abundance across the lifecourse. We evaluated the performance of 14 previously published DNAm models of protein abundance (episcores…	['Waterfield, Scott', 'Yousefi, Paul', 'Suderman, Matt']	2024-12-21	None					Penalized regression | Elastic net	5-fold cross-validation	No	Reported | Correlation | r = -0.119474762260386	No	Not reported	Not reported
CDCP1	Biological markers	Waterfield et al.	2024	DNA methylation models of protein abundance across the lifecourse	10.1186/s13148-024-01802-y		Raw individual-level data	2220			Population-based	Mid childhood	Peripheral blood	Multiple (450K, EPICv1)	European	Journal Article	Clin Epigenetics		Multiple studies have shown that DNA methylation (DNAm) models of protein abundance can be informative about exposure, phenotype and disease risk. Here we investigate and provide descriptive details of the capacity of DNAm to capture non-genetic variation in protein abundance across the lifecourse. We evaluated the performance of 14 previously published DNAm models of protein abundance (episcores…	['Waterfield, Scott', 'Yousefi, Paul', 'Suderman, Matt']	2024-12-21	None					Penalized regression | Elastic net	5-fold cross-validation	No	Reported | Correlation | r = 0.1	No	Not reported	Not reported
CDCP1	Biological markers	Waterfield et al.	2024	DNA methylation models of protein abundance across the lifecourse	10.1186/s13148-024-01802-y		Raw individual-level data	2220			Population-based	Mid childhood	Peripheral blood	Multiple (450K, EPICv1)	European	Journal Article	Clin Epigenetics		Multiple studies have shown that DNA methylation (DNAm) models of protein abundance can be informative about exposure, phenotype and disease risk. Here we investigate and provide descriptive details of the capacity of DNAm to capture non-genetic variation in protein abundance across the lifecourse. We evaluated the performance of 14 previously published DNAm models of protein abundance (episcores…	['Waterfield, Scott', 'Yousefi, Paul', 'Suderman, Matt']	2024-12-21	None					Penalized regression | Elastic net	5-fold cross-validation	No	Reported | Correlation | r = 0.078	No	Not reported	Not reported
Central nervous system tumour	Cancer	Mathew et al.	20250	Comprehensive Genomic Characterization of Congenital and Infantile Cancers Reveals High Yield of Medically Meaningful Findings	10.1200/po-24-00910		Pre-established MPS	220	220		Cohort study	Childhood	Tumour cells	EPICv1	Mixed	Journal Article	JCO Precis Oncol	['JOINT-CONSENSUS-RECOMMENDATION', 'SEQUENCE VARIANTS', 'ASSOCIATION', 'GUIDELINES', 'STANDARDS', 'ONCOLOGY', 'COLLEGE', 'LA - English', 'LB - 40479623', 'M3 - Article', 'N1 - e2400910']	PURPOSEWe describe findings from genomic profiling of tumors among infantile pediatric patients studied within a translational research protocol established at our pediatric tertiary care center. Comprehensive genomic profiling was initiated to aid in diagnosis, prognostication, treatment, and detection of germline disease predisposition in this patient cohort.METHODSEnhanced exome sequencing of …	['Mathew, M. T.', 'Potter, S. L.', 'Schieffer, K. M.', "O'Donovan, J.", 'Garfinkle, E. A. R.', 'Paxton, S. A.', 'Setty, B.', 'Lazow, M. A.', 'Boue, D. R.', 'Varga, E.', 'Miller, K.', 'Wheeler, G.', 'Kelly, B.', 'White, P.', 'Wilson, R. K.', 'Mardis, E. R.', 'Cottrell, C. E.']	2025-06-04	None						No	No	Not reported	No	Not reported	Not reported
Central nervous system tumour	Cancer	Schepke et al.	2022	DNA methylation profiling improves routine diagnosis of paediatric central nervous system tumours: A prospective population-based study	10.1111/nan.12838		Pre-established MPS	2400			Cohort study	Childhood and adolescence	Tumour cells	EPICv1	European	Journal Article	Neuropathol Appl Neurobiol		AIMS: Paediatric brain tumours are rare, and establishing a precise diagnosis can be challenging. Analysis of DNA methylation profiles has been shown to be a reliable method to classify central nervous system (CNS) tumours with high accuracy. We aimed to prospectively analyse CNS tumours diagnosed in Sweden, to assess the clinical impact of adding DNA methylation-based classification to standard …	['Schepke, E.', 'Lofgren, M.', 'Pietsch, T.', 'Olsson Bontell, T.', 'Kling, T.', 'Wenger, A.', 'Ferreyra Vega, S.', 'Danielsson, A.', 'Dosa, S.', 'Holm, S.', 'Oberg, A.', 'Nyman, P.', 'Eliasson-Hofvander, M.', 'Sandstrom, P. E.', 'Pfister, S. M.', 'Lannering, B.', 'Sabel, M.', 'Caren, H.']	2022-10-04	None						No	No	Not assessed	No	Not reported	Not reported
Cerebellar ataxia, deafness, and narcolepsy, autosomal dominant (ADCADN)	Genetic syndromes	Aref-Eshghi et al.	2018	Genomic DNA Methylation Signatures Enable Concurrent Diagnosis and Clinical Genetic Variant Classification in Neurodevelopmental Syndromes	10.1016/j.ajhg.2017.12.008	9290	Raw individual-level data	250	50	200	Case control	Not reported	Peripheral blood	450K	Not reported	Journal Article	Am J Hum Genet	['genomic DNA', 'adult', 'article', 'blood examination', 'child', 'clinical assessment', 'clinical feature', 'cohort analysis', 'controlled study', 'developmental disorder', 'disease classification', 'disease marker', 'DNA determination', 'DNA methylation', 'epigenetics', 'female', 'gene mutation', 'genetic disorder', 'genetic variability', 'human', 'human cell', 'machine learning', 'major clinic…	Pediatric developmental syndromes present with systemic, complex, and often overlapping clinical features that are not infrequently a consequence of Mendelian inheritance of mutations in genes involved in DNA methylation, establishment of histone modifications, and chromatin remodeling (the “epigenetic machinery”). The mechanistic cross-talk between histone modification and DNA methylation sugges…	['Aref-Eshghi, E.', 'Rodenhiser, D. I.', 'Schenkel, L. C.', 'Lin, H.', 'Skinner, C.', 'Ainsworth, P.', 'Paré, G.', 'Hood, R. L.', 'Bulman, D. E.', 'Kernohan, K. D.', 'Boycott, K. M.', 'Campeau, P. M.', 'Schwartz, C.', 'Sadikovic, B.']	2018-01-04	Association DNAm phenotype | Methylation change | > 10-20%	Association DNAm phenotype | P-value | p < .01	Association DNAm phenotype | AUC | > .80	Pruning | R-squared | 0.80		Machine learning | Support vector machine	Train/test split: 75/25% | 10-fold cross-validation	Yes (n = 176)	Reported | Specifivity/sensitivity = 100%	No	No	Cell type
Cerebellar ataxia, deafness, and narcolepsy, autosomal dominant (ADCADN)	Genetic syndromes	Aref-Eshghi et al.	2019	Diagnostic Utility of Genome-wide DNA Methylation Testing in Genetically Unsolved Individuals with Suspected Hereditary Conditions	10.1016/j.ajhg.2019.03.008	400	Raw individual-level data	5700	50	5650	Case control	Not reported	Peripheral blood	Multiple (450K, EPICv1)	Not reported	Journal Article	Am J Hum Genet	['genomic DNA', 'adult', 'article', 'case report', 'child', 'chromosome analysis', 'classifier', 'clinical article', 'clinical assessment', 'cohort analysis', 'congenital malformation', 'controlled study', 'copy number variation', 'diagnostic accuracy', 'diagnostic test accuracy study', 'diagnostic value', 'disease classification', 'DNA methylation', 'female', 'genetic disorder', 'genetic identif…	Conventional genetic testing of individuals with neurodevelopmental presentations and congenital anomalies (ND/CAs), i.e., the analysis of sequence and copy number variants, leaves a substantial proportion of them unexplained. Some of these cases have been shown to result from DNA methylation defects at a single locus (epi-variants), while others can exhibit syndrome-specific DNA methylation chan…	['Aref-Eshghi, E.', 'Bend, E. G.', 'Colaiacovo, S.', 'Caudle, M.', 'Chakrabarti, R.', 'Napier, M.', 'Brick, L.', 'Brady, L.', 'Carere, D. A.', 'Levy, M. A.', 'Kerkhof, J.', 'Stuart, A.', 'Saleh, M.', 'Beaudet, A. L.', 'Li, C.', 'Kozenko, M.', 'Karp, N.', 'Prasad, C.', 'Siu, V. M.', 'Tarnopolsky, M. A.', 'Ainsworth, P. J.', 'Lin, H.', 'Rodenhiser, D. I.', 'Krantz, I. D.', 'Deardorff, M. A.', 'Schw…	2019-04-05	Association DNAm phenotype | Methylation change | > 20%	Association DNAm phenotype | P-value | top-ranking 1000	Association DNAm phenotype | AUC | > .80	Pruning | Pairwise correlation | < 0.80		Machine learning | Support vector machine	Train/test split: 75/25% | 10-fold cross-validation	Yes (n = 965)	Not reported	No	No	Cell type
Cervical neoplasma	Cancer	El-Zein et al.	2020	Genome-wide DNA methylation profiling identifies two novel genes in cervical neoplasia	10.1002/ijc.32880	20	Raw individual-level data	1860	1240	620	Case control	Birth	Cervical cells	EPICv1	European	Journal Article	Int J Cancer	['genetic analyzer', 'Infinium EPIC', 'adenosine triphosphatase', 'adenosine triphosphatase phospholipid transporting 10A', 'hyaluronate synthetase', 'unclassified drug', 'adolescent', 'adult', 'aged', 'amplicon', 'analysis of variance', 'article', 'ATP10A gene', 'CA10 gene', 'cancer patient', 'cancer risk', 'cohort analysis', 'colposcopy', 'controlled study', 'correlation coefficient', 'CpG isla…	DNA methylation analysis may improve risk stratification in cervical screening. We used a pan-epigenomic approach to identify new methylation markers along the continuum of cervical intraepithelial neoplasia (CIN) to cervical cancer. Physician-collected samples (54 normal, 50 CIN1, 40 CIN2 and 42 CIN3) were randomly selected from women at a single-center colposcopy clinic. Extracted DNA was subje…	['El-Zein, M.', 'Cheishvili, D.', 'Gotlieb, W.', 'Gilbert, L.', 'Hemmings, R.', 'Behr, M. A.', 'Szyf, M.', 'Franco, E. L.']	2020-02-12	Association DNAm phenotype | Methylation change | > 10%	Association DNAm phenotype | Effect size | D > 1.3	Association DNAm phenotype | Methylation change | > 0 (="hypermethylation")	Association DNAm phenotype | Effect size | r >.4 (with lesion progression)		Penalized regression | ?	No	Yes (n = 258)	Reported | Correlation | r = 0.55, p-value = 5.8 × 10−16	No	Not reported	Batch
CHARGE syndrome	Genetic syndromes	Aref-Eshghi et al.	2018	Genomic DNA Methylation Signatures Enable Concurrent Diagnosis and Clinical Genetic Variant Classification in Neurodevelopmental Syndromes	10.1016/j.ajhg.2017.12.008	9290	Raw individual-level data	2350	790	1560	Case control	Childhood and adolescence	Peripheral blood	EPICv1	Not reported	Journal Article	Am J Hum Genet	['genomic DNA', 'adult', 'article', 'blood examination', 'child', 'clinical assessment', 'clinical feature', 'cohort analysis', 'controlled study', 'developmental disorder', 'disease classification', 'disease marker', 'DNA determination', 'DNA methylation', 'epigenetics', 'female', 'gene mutation', 'genetic disorder', 'genetic variability', 'human', 'human cell', 'machine learning', 'major clinic…	Pediatric developmental syndromes present with systemic, complex, and often overlapping clinical features that are not infrequently a consequence of Mendelian inheritance of mutations in genes involved in DNA methylation, establishment of histone modifications, and chromatin remodeling (the “epigenetic machinery”). The mechanistic cross-talk between histone modification and DNA methylation sugges…	['Aref-Eshghi, E.', 'Rodenhiser, D. I.', 'Schenkel, L. C.', 'Lin, H.', 'Skinner, C.', 'Ainsworth, P.', 'Paré, G.', 'Hood, R. L.', 'Bulman, D. E.', 'Kernohan, K. D.', 'Boycott, K. M.', 'Campeau, P. M.', 'Schwartz, C.', 'Sadikovic, B.']	2018-01-04	Association DNAm phenotype | Methylation change | > 10-20%	Association DNAm phenotype | P-value | p < .01	Association DNAm phenotype | AUC | > .80	Pruning | R-squared | 0.80		Machine learning | Support vector machine	Train/test split: 75/25% | 10-fold cross-validation	Yes (n = 176)	Reported | Specifivity/sensitivity = 100%	No	No	Cell type
CHARGE syndrome	Genetic syndromes	Aref-Eshghi et al.	2019	Diagnostic Utility of Genome-wide DNA Methylation Testing in Genetically Unsolved Individuals with Suspected Hereditary Conditions	10.1016/j.ajhg.2019.03.008	1880	Raw individual-level data	6550	900	5650	Case control	Not reported	Peripheral blood	Multiple (450K, EPICv1)	Not reported	Journal Article	Am J Hum Genet	['genomic DNA', 'adult', 'article', 'case report', 'child', 'chromosome analysis', 'classifier', 'clinical article', 'clinical assessment', 'cohort analysis', 'congenital malformation', 'controlled study', 'copy number variation', 'diagnostic accuracy', 'diagnostic test accuracy study', 'diagnostic value', 'disease classification', 'DNA methylation', 'female', 'genetic disorder', 'genetic identif…	Conventional genetic testing of individuals with neurodevelopmental presentations and congenital anomalies (ND/CAs), i.e., the analysis of sequence and copy number variants, leaves a substantial proportion of them unexplained. Some of these cases have been shown to result from DNA methylation defects at a single locus (epi-variants), while others can exhibit syndrome-specific DNA methylation chan…	['Aref-Eshghi, E.', 'Bend, E. G.', 'Colaiacovo, S.', 'Caudle, M.', 'Chakrabarti, R.', 'Napier, M.', 'Brick, L.', 'Brady, L.', 'Carere, D. A.', 'Levy, M. A.', 'Kerkhof, J.', 'Stuart, A.', 'Saleh, M.', 'Beaudet, A. L.', 'Li, C.', 'Kozenko, M.', 'Karp, N.', 'Prasad, C.', 'Siu, V. M.', 'Tarnopolsky, M. A.', 'Ainsworth, P. J.', 'Lin, H.', 'Rodenhiser, D. I.', 'Krantz, I. D.', 'Deardorff, M. A.', 'Schw…	2019-04-05	Association DNAm phenotype | Methylation change | > 5%	Association DNAm phenotype | P-value | top-ranking 1000	Association DNAm phenotype | AUC | > .80	Pruning | Pairwise correlation | < 0.80		Machine learning | Support vector machine	Train/test split: 75/25% | 10-fold cross-validation	Yes (n = 965)	Not reported	No	No	Cell type
CHARGE syndrome	Genetic syndromes	Aref-Eshghi et al.	2020	Evaluation of DNA methylation episignatures for diagnosis and phenotype correlations in 42 Mendelian neurodevelopmental disorders	10.1016/j.ajhg.2020.01.019	1480	Raw individual-level data	8090	600	7490	Case control	Not reported	Peripheral blood	Multiple (450K, EPICv1)	Not reported	Journal Article	Am J Hum Genet	['Cohort Studies', '*DNA Methylation', 'Genetic Heterogeneity', 'Humans', 'Neurodevelopmental Disorders/*genetics', '*Phenotype', 'Syndrome', 'DNA methylation', 'EpiSign', 'VUS classification', 'episignature', 'molecular diagnostics', 'uncertain clinical cases', 'LA - eng', 'N1 - 1537-6605', 'Aref-Eshghi, Erfan', 'Kerkhof, Jennifer', 'Pedro, Victor P', 'Groupe DI France', 'Barat-Houari, Mouna', '…	Genetic syndromes frequently present with overlapping clinical features and inconclusive or ambiguous genetic findings which can confound accurate diagnosis and clinical management. An expanding number of genetic syndromes have been shown to have unique genomic DNA methylation patterns (called "episignatures"). Peripheral blood episignatures can be used for diagnostic testing as well as for the i…	['Aref-Eshghi, E.', 'Kerkhof, J.', 'Pedro, V. P.', 'Barat-Houari, M.', 'Ruiz-Pallares, N.', 'Andrau, J. C.', 'Lacombe, D.', 'Van-Gils, J.', 'Fergelot, P.', 'Dubourg, C.', 'Cormier-Daire, V.', 'Rondeau, S.', 'Lecoquierre, F.', 'Saugier-Veber, P.', 'Nicolas, G.', 'Lesca, G.', 'Chatron, N.', 'Sanlaville, D.', 'Vitobello, A.', 'Faivre, L.', 'Thauvin-Robinet, C.', 'Laumonnier, F.', 'Raynaud, M.', 'Ald…	2020-03-05	Association DNAm phenotype | Effect size * P-value | top-ranking 1000	Association DNAm phenotype | AUC | top-ranking 100-150	Pruning | R-squared | 0.60-0.80			Machine learning | Support vector machine	Train/test split: 75/25% | 10-fold cross-validation	Yes (n = 965)	Not reported	No	No	Cell type, 10 PCs
CHARGE syndrome	Genetic syndromes	Sadikovic et al.	2021	Clinical epigenomics: genome-wide DNA methylation analysis for the diagnosis of Mendelian disorders	10.1038/s41436-020-01096-4	1480	Pre-established MPS	2070	100	1970	Case control	Childhood and adolescence	Peripheral blood	EPICv1	Not reported	Journal Article	Genet Med	['Canada', '*DNA Methylation', '*Epigenomics', 'Europe', 'Humans', 'Syndrome', 'LA - eng', 'N1 - 1530-0366', 'Sadikovic, Bekim', 'Orcid: 0000-0001-6363-0016', 'Levy, Michael A', 'Kerkhof, Jennifer', 'Aref-Eshghi, Erfan', 'Schenkel, Laila', 'Stuart, Alan', 'McConkey, Haley', 'Henneman, Peter', 'Venema, Andrea', 'Schwartz, Charles E', 'Stevenson, Roger E', 'Skinner, Steven A', 'DuPont, Barbara R', …	PURPOSE: We describe the clinical implementation of genome-wide DNA methylation analysis in rare disorders across the EpiSign diagnostic laboratory network and the assessment of results and clinical impact in the first subjects tested. METHODS: We outline the logistics and data flow between an integrated network of clinical diagnostics laboratories in Europe, the United States, and Canada. We des…	['Sadikovic, B.', 'Levy, M. A.', 'Kerkhof, J.', 'Aref-Eshghi, E.', 'Schenkel, L.', 'Stuart, A.', 'McConkey, H.', 'Henneman, P.', 'Venema, A.', 'Schwartz, C. E.', 'Stevenson, R. E.', 'Skinner, S. A.', 'DuPont, B. R.', 'Fletcher, R. S.', 'Balci, T. B.', 'Siu, V. M.', 'Granadillo, J. L.', 'Masters, J.', 'Kadour, M.', 'Friez, M. J.', 'van Haelst, M. M.', 'Mannens, Mmam', 'Louie, R. J.', 'Lee, J. A.',…	2021-06-04	None						No	No	Not assessed	No	Not reported	Not reported
CHARGE syndrome	Genetic syndromes	Trajkova et al.	2024	DNA methylation analysis in patients with neurodevelopmental disorders improves variant interpretation and reveals complexity	10.1016/j.xhgg.2024.100309	1480	Pre-established MPS	970	20	950	Case control	Childhood and adolescence	Peripheral blood	EPICv1	Not reported	Journal Article	Hum Genet Genom Adv	['EpiSign v.3', 'genetic analyzer', 'high throughput sequencer', 'E1A associated p300 protein', 'transcriptional regulator ATRX', 'adult', 'AlphaFold model', 'amino acid sequence', 'ANKRD11 gene', 'ARID1B gene', 'article', 'autosomal dominant 23', 'bioinformatics', 'blepharophimosis', 'borjeson forssman lehmann syndrome', 'BRWD3 gene', 'child', 'Claes Jensen syndrome', 'clinical article', 'coffin…	Analysis of genomic DNA methylation by generating epigenetic signature profiles (episignatures) is increasingly being implemented in genetic diagnosis. Here we report our experience using episignature analysis to resolve both uncomplicated and complex cases of neurodevelopmental disorders (NDDs). We analyzed 97 NDDs divided into (1) a validation cohort of 59 patients with likely pathogenic/pathog…	['Trajkova, S.', 'Kerkhof, J.', 'Rossi Sebastiano, M.', 'Pavinato, L.', 'Ferrero, E.', 'Giovenino, C.', 'Carli, D.', 'Di Gregorio, E.', 'Marinoni, R.', 'Mandrile, G.', 'Palermo, F.', 'Carestiato, S.', 'Cardaropoli, S.', 'Pullano, V.', 'Rinninella, A.', 'Giorgio, E.', 'Pippucci, T.', 'Dimartino, P.', 'Rzasa, J.', 'Rooney, K.', 'McConkey, H.', 'Petlichkovski, A.', 'Pasini, B.', 'Sukarova-Angelovska…	2024-06-10	None						Yes	No	not assessed	No	Not reported	Not reported
CHD2	Genetic syndromes	LaFlamme et al.	20240	Diagnostic utility of DNA methylation analysis in genetically unsolved pediatric epilepsies and CHD2 episignature refinement	10.1038/s41467-024-50159-6	2000	Raw individual-level data		290		Case control	Not reported	Peripheral blood	EPICv1	Not reported	Journal Article	Nat Commun		Sequence-based genetic testing identifies causative variants in ~ 50% of individuals with developmental and epileptic encephalopathies (DEEs). Aberrant changes in DNA methylation are implicated in various neurodevelopmental disorders but remain unstudied in DEEs. We interrogate the diagnostic utility of genome-wide DNA methylation array analysis on peripheral blood samples from 582 individuals wi…	['LaFlamme, C. W.', 'Rastin, C.', 'Sengupta, S.', 'Pennington, H. E.', 'Russ-Hall, S. J.', 'Schneider, A. L.', 'Bonkowski, E. S.', 'Almanza Fuerte, E. P.', 'Allan, T. J.', 'Zalusky, M. P.', 'Goffena, J.', 'Gibson, S. B.', 'Nyaga, D. M.', 'Lieffering, N.', 'Hebbar, M.', 'Walker, E. V.', 'Darnell, D.', 'Olsen, S. R.', 'Kolekar, P.', 'Djekidel, M. N.', 'Rosikiewicz, W.', 'McConkey, H.', 'Kerkhof, J.…	2024-08-06	Association DNAm phenotype | P-value | top-ranking 1000	Association DNAm phenotype | P-value | top-ranking 1000	Association DNAm phenotype | AUC | top-ranking 200	Pruning | Pairwise correlation | < 0.85		Machine learning | Support vector machine	No	No	Not assessed	Yes	No	Cell type
CHIT1	Biological markers	McKinnon et al.	2024	Epigenetic scores derived in saliva are associated with gestational age at birth	10.1186/s13148-024-01701-2	1110	Pre-established MPS	3320			Cohort study	Birth	Saliva	EPICv1	White	Journal Article	Clin Epigenetics		BACKGROUND: Epigenetic scores (EpiScores), reflecting DNA methylation (DNAm)-based surrogates for complex traits, have been developed for multiple circulating proteins. EpiScores for pro-inflammatory proteins, such as C-reactive protein (DNAm CRP), are associated with brain health and cognition in adults and with inflammatory comorbidities of preterm birth in neonates. Social disadvantage can bec…	['McKinnon, K.', 'Conole, E. L. S.', 'Vaher, K.', 'Hillary, R. F.', 'Gadd, D. A.', 'Binkowska, J.', 'Sullivan, G.', 'Stevenson, A. J.', 'Corrigan, A.', 'Murphy, L.', 'Whalley, H. C.', 'Richardson, H.', 'Marioni, R. E.', 'Cox, S. R.', 'Boardman, J. P.']	2024-06-29	None						No	No	Not assessed	No	Not reported	age at sample, birthweight z-score, sex, and methylation processing batch
Chung-Jansen syndrome	Genetic syndromes	Vos et al.	2024	The detection of a strong episignature for Chung-Jansen syndrome, partially overlapping with Borjeson-Forssman-Lehmann and White-Kernohan syndromes	10.1007/s00439-024-02679-w	2120	Raw individual-level data	790	260	530	Case control	Childhood and adolescence	Whole blood	EPICv1	Not reported	Journal Article	Hum Genet		Chung-Jansen syndrome is a neurodevelopmental disorder characterized by intellectual disability, behavioral problems, obesity and dysmorphic features. It is caused by pathogenic variants in the PHIP gene that encodes for the Pleckstrin homology domain-interacting protein, which is part of an epigenetic modifier protein complex. Therefore, we hypothesized that PHIP haploinsufficiency may impact ge…	['Vos, N.', 'Haghshenas, S.', 'van der Laan, L.', 'Russel, P. K. M.', 'Rooney, K.', 'Levy, M. A.', 'Relator, R.', 'Kerkhof, J.', 'McConkey, H.', 'Maas, S. M.', 'Vissers, Lelm', 'de Vries, B. B. A.', 'Pfundt, R.', 'Elting, M. W.', 'van Hagen, J. M.', 'Verbeek, N. E.', 'Jongmans, M. C. J.', 'Lakeman, P.', 'Rumping, L.', 'Bosch, D. G. M.', 'Vitobello, A.', 'Thauvin-Robinet, C.', 'Faivre, L.', 'Nambo…	2024-06-04	Association DNAm phenotype | P-value | top-ranking 1000	Association DNAm phenotype | P-value | top-ranking 1000	Association DNAm phenotype | AUC | top-ranking 500	Pruning | Pairwise correlation | < 0.70		Machine learning | Support vector machine	4-fold cross-validation	Yes (unclear how many)	Not reported	No	Not reported	Cell type
Claes-Jensen syndrome	Genetic syndromes	Aref-Eshghi et al.	2018	Genomic DNA Methylation Signatures Enable Concurrent Diagnosis and Clinical Genetic Variant Classification in Neurodevelopmental Syndromes	10.1016/j.ajhg.2017.12.008	9290	Raw individual-level data	420	100	320	Case control	Childhood and adolescence	Peripheral blood	450K	Not reported	Journal Article	Am J Hum Genet	['genomic DNA', 'adult', 'article', 'blood examination', 'child', 'clinical assessment', 'clinical feature', 'cohort analysis', 'controlled study', 'developmental disorder', 'disease classification', 'disease marker', 'DNA determination', 'DNA methylation', 'epigenetics', 'female', 'gene mutation', 'genetic disorder', 'genetic variability', 'human', 'human cell', 'machine learning', 'major clinic…	Pediatric developmental syndromes present with systemic, complex, and often overlapping clinical features that are not infrequently a consequence of Mendelian inheritance of mutations in genes involved in DNA methylation, establishment of histone modifications, and chromatin remodeling (the “epigenetic machinery”). The mechanistic cross-talk between histone modification and DNA methylation sugges…	['Aref-Eshghi, E.', 'Rodenhiser, D. I.', 'Schenkel, L. C.', 'Lin, H.', 'Skinner, C.', 'Ainsworth, P.', 'Paré, G.', 'Hood, R. L.', 'Bulman, D. E.', 'Kernohan, K. D.', 'Boycott, K. M.', 'Campeau, P. M.', 'Schwartz, C.', 'Sadikovic, B.']	2018-01-04	Association DNAm phenotype | Methylation change | > 10-20%	Association DNAm phenotype | P-value | p < .01	Association DNAm phenotype | AUC | > .80	Pruning | R-squared | 0.80		Machine learning | Support vector machine	Train/test split: 75/25% | 10-fold cross-validation	Yes (n = 176)	Reported | Specifivity/sensitivity = 100%	No	No	Cell type
Claes-Jensen syndrome	Genetic syndromes	Aref-Eshghi et al.	2019	Diagnostic Utility of Genome-wide DNA Methylation Testing in Genetically Unsolved Individuals with Suspected Hereditary Conditions	10.1016/j.ajhg.2019.03.008	590	Raw individual-level data	5750	100	5650	Case control	Not reported	Peripheral blood	Multiple (450K, EPICv1)	Not reported	Journal Article	Am J Hum Genet	['genomic DNA', 'adult', 'article', 'case report', 'child', 'chromosome analysis', 'classifier', 'clinical article', 'clinical assessment', 'cohort analysis', 'congenital malformation', 'controlled study', 'copy number variation', 'diagnostic accuracy', 'diagnostic test accuracy study', 'diagnostic value', 'disease classification', 'DNA methylation', 'female', 'genetic disorder', 'genetic identif…	Conventional genetic testing of individuals with neurodevelopmental presentations and congenital anomalies (ND/CAs), i.e., the analysis of sequence and copy number variants, leaves a substantial proportion of them unexplained. Some of these cases have been shown to result from DNA methylation defects at a single locus (epi-variants), while others can exhibit syndrome-specific DNA methylation chan…	['Aref-Eshghi, E.', 'Bend, E. G.', 'Colaiacovo, S.', 'Caudle, M.', 'Chakrabarti, R.', 'Napier, M.', 'Brick, L.', 'Brady, L.', 'Carere, D. A.', 'Levy, M. A.', 'Kerkhof, J.', 'Stuart, A.', 'Saleh, M.', 'Beaudet, A. L.', 'Li, C.', 'Kozenko, M.', 'Karp, N.', 'Prasad, C.', 'Siu, V. M.', 'Tarnopolsky, M. A.', 'Ainsworth, P. J.', 'Lin, H.', 'Rodenhiser, D. I.', 'Krantz, I. D.', 'Deardorff, M. A.', 'Schw…	2019-04-05	Association DNAm phenotype | Methylation change | > 10%	Association DNAm phenotype | P-value | top-ranking 1000	Association DNAm phenotype | AUC | > .80	Pruning | Pairwise correlation | < 0.80		Machine learning | Support vector machine	Train/test split: 75/25% | 10-fold cross-validation	Yes (n = 965)	Not reported	No	No	Cell type
Claes-Jensen syndrome	Genetic syndromes	Aref-Eshghi et al.	2020	Evaluation of DNA methylation episignatures for diagnosis and phenotype correlations in 42 Mendelian neurodevelopmental disorders	10.1016/j.ajhg.2020.01.019	1270	Raw individual-level data	7830	340	7490	Case control	Not reported	Peripheral blood	Multiple (450K, EPICv1)	Not reported	Journal Article	Am J Hum Genet	['Cohort Studies', '*DNA Methylation', 'Genetic Heterogeneity', 'Humans', 'Neurodevelopmental Disorders/*genetics', '*Phenotype', 'Syndrome', 'DNA methylation', 'EpiSign', 'VUS classification', 'episignature', 'molecular diagnostics', 'uncertain clinical cases', 'LA - eng', 'N1 - 1537-6605', 'Aref-Eshghi, Erfan', 'Kerkhof, Jennifer', 'Pedro, Victor P', 'Groupe DI France', 'Barat-Houari, Mouna', '…	Genetic syndromes frequently present with overlapping clinical features and inconclusive or ambiguous genetic findings which can confound accurate diagnosis and clinical management. An expanding number of genetic syndromes have been shown to have unique genomic DNA methylation patterns (called "episignatures"). Peripheral blood episignatures can be used for diagnostic testing as well as for the i…	['Aref-Eshghi, E.', 'Kerkhof, J.', 'Pedro, V. P.', 'Barat-Houari, M.', 'Ruiz-Pallares, N.', 'Andrau, J. C.', 'Lacombe, D.', 'Van-Gils, J.', 'Fergelot, P.', 'Dubourg, C.', 'Cormier-Daire, V.', 'Rondeau, S.', 'Lecoquierre, F.', 'Saugier-Veber, P.', 'Nicolas, G.', 'Lesca, G.', 'Chatron, N.', 'Sanlaville, D.', 'Vitobello, A.', 'Faivre, L.', 'Thauvin-Robinet, C.', 'Laumonnier, F.', 'Raynaud, M.', 'Ald…	2020-03-05	Association DNAm phenotype | Effect size * P-value | top-ranking 1000	Association DNAm phenotype | AUC | top-ranking 100-150	Pruning | R-squared | 0.60-0.80			Machine learning | Support vector machine	Train/test split: 75/25% | 10-fold cross-validation	Yes (n = 965)	Not reported	No	No	Cell type, 10 PCs
Claes-Jensen syndrome	Genetic syndromes	Sadikovic et al.	2021	Clinical epigenomics: genome-wide DNA methylation analysis for the diagnosis of Mendelian disorders	10.1038/s41436-020-01096-4	1270	Pre-established MPS	2070	70	2000	Case control	Childhood and adolescence	Peripheral blood	EPICv1	Not reported	Journal Article	Genet Med	['Canada', '*DNA Methylation', '*Epigenomics', 'Europe', 'Humans', 'Syndrome', 'LA - eng', 'N1 - 1530-0366', 'Sadikovic, Bekim', 'Orcid: 0000-0001-6363-0016', 'Levy, Michael A', 'Kerkhof, Jennifer', 'Aref-Eshghi, Erfan', 'Schenkel, Laila', 'Stuart, Alan', 'McConkey, Haley', 'Henneman, Peter', 'Venema, Andrea', 'Schwartz, Charles E', 'Stevenson, Roger E', 'Skinner, Steven A', 'DuPont, Barbara R', …	PURPOSE: We describe the clinical implementation of genome-wide DNA methylation analysis in rare disorders across the EpiSign diagnostic laboratory network and the assessment of results and clinical impact in the first subjects tested. METHODS: We outline the logistics and data flow between an integrated network of clinical diagnostics laboratories in Europe, the United States, and Canada. We des…	['Sadikovic, B.', 'Levy, M. A.', 'Kerkhof, J.', 'Aref-Eshghi, E.', 'Schenkel, L.', 'Stuart, A.', 'McConkey, H.', 'Henneman, P.', 'Venema, A.', 'Schwartz, C. E.', 'Stevenson, R. E.', 'Skinner, S. A.', 'DuPont, B. R.', 'Fletcher, R. S.', 'Balci, T. B.', 'Siu, V. M.', 'Granadillo, J. L.', 'Masters, J.', 'Kadour, M.', 'Friez, M. J.', 'van Haelst, M. M.', 'Mannens, Mmam', 'Louie, R. J.', 'Lee, J. A.',…	2021-06-04	None						No	No	Not assessed	No	Not reported	Not reported
Claes-Jensen syndrome	Genetic syndromes	Schenkel et al.	2018	Peripheral blood epi-signature of Claes-Jensen syndrome enables sensitive and specific identification of patients and healthy carriers with pathogenic mutations in KDM5C	10.1186/s13148-018-0453-8	1980	Raw individual-level data	5430	100	5330	Case control	Childhood and adolescence	Peripheral blood	450K	Not reported	Journal Article	Clin Epigenetics	['adenine', 'cytosine', 'genomic DNA', 'guanine', 'thymine', 'adolescent', 'adult', 'aged', 'article', 'blood analysis', 'child', 'Claes Jensen syndrome', 'clinical article', 'cohort analysis', 'controlled study', 'CpG island', 'diagnostic test accuracy study', 'DNA methylation', 'epigenetics', 'female', 'gene', 'gene mutation', 'heterozygote detection', 'human', 'intellectual impairment', 'KDM5C…	Background: Claes-Jensen syndrome is an X-linked inherited intellectual disability caused by mutations in the KDM5C gene. Kdm5c is a histone lysine demethylase involved in histone modifications and chromatin remodeling. Males with hemizygous mutations in KDM5C present with intellectual disability and facial dysmorphism, while most heterozygous female carriers are asymptomatic. We hypothesized tha…	['Schenkel, L. C.', 'Aref-Eshghi, E.', 'Skinner, C.', 'Ainsworth, P.', 'Lin, H.', 'Paré, G.', 'Rodenhiser, D. I.', 'Schwartz, C.', 'Sadikovic, B.']	2018-02-21	Association DNAm phenotype | Methylation change | > 10%	Association DNAm phenotype | P-value | p < .01	Association DNAm phenotype | AUC | = 1.00	Pruning | Pairwise correlation | < 0.80		Machine learning | Support vector machine	Train/test split: 75/25% | 10-fold cross-validation	Yes (n=469, n=125, n=275,n=312)	Reported | 100% accuracy, 100% specifcity	No	Not reported	Cell type
Clark–Baraitser Syndrome	Genetic syndromes	van der Laan et al.	2022	Episignature Mapping of TRIP12 Provides Functional Insight into Clark–Baraitser Syndrome	10.3390/ijms232213664	1050	Raw individual-level data	1920	320	1600	Case control	Childhood and adolescence	Peripheral blood	EPICv1	Not reported	Journal Article	Int J Mol Sci	['diagnostic kit', 'EpiSign', 'Infinium MethylationEPIC BeadChip', 'nucleic acid genotyping array kit', 'biological marker', 'thyroid hormone receptor', 'thyroid hormone receptor interactor 12', 'unclassified drug', 'adolescent', 'adult', 'aged', 'article', 'autosomal dominant disorder', 'child', 'clark baraitser syndrome', 'clinical article', 'clinical feature', 'cohort analysis', 'controlled st…	Clark–Baraitser syndrome is a rare autosomal dominant intellectual disability syndrome caused by pathogenic variants in the TRIP12 (Thyroid Hormone Receptor Interactor 12) gene. TRIP12 encodes an E3 ligase in the ubiquitin pathway. The ubiquitin pathway includes activating E1, conjugating E2 and ligating E3 enzymes which regulate the breakdown and sorting of proteins. This enzymatic pathway is cr…	['van der Laan, L.', 'Rooney, K.', 'Alders, M.', 'Relator, R.', 'McConkey, H.', 'Kerkhof, J.', 'Levy, M. A.', 'Lauffer, P.', 'Aerden, M.', 'Theunis, M.', 'Legius, E.', 'Tedder, M. L.', 'Vissers, L. E. L. M.', 'Koene, S.', 'Ruivenkamp, C.', 'Hoffer, M. J. V.', 'Wieczorek, D.', 'Bramswig, N. C.', 'Herget, T.', 'González, V. L.', 'Santos-Simarro, F.', 'Tørring, P. M.', 'Denomme-Pichon, A. S.', 'Isid…	2022-12-02	Association DNAm phenotype | P-value | top-ranking 900-1000	Association DNAm phenotype | P-value | top-ranking 900-1000	Association DNAm phenotype | AUC | top-ranking 300-500	Pruning | Pairwise correlation | < 0.60		Machine learning | Support vector machine	Train/test split: 69/31% | Leave-25%-out cross-validation	Yes (unclear how many)	Not reported	No	Not reported	Cell type
Coagulation factor VII	Biological markers	McKinnon et al.	2024	Epigenetic scores derived in saliva are associated with gestational age at birth	10.1186/s13148-024-01701-2	260	Pre-established MPS	3320			Cohort study	Birth	Saliva	EPICv1	White	Journal Article	Clin Epigenetics		BACKGROUND: Epigenetic scores (EpiScores), reflecting DNA methylation (DNAm)-based surrogates for complex traits, have been developed for multiple circulating proteins. EpiScores for pro-inflammatory proteins, such as C-reactive protein (DNAm CRP), are associated with brain health and cognition in adults and with inflammatory comorbidities of preterm birth in neonates. Social disadvantage can bec…	['McKinnon, K.', 'Conole, E. L. S.', 'Vaher, K.', 'Hillary, R. F.', 'Gadd, D. A.', 'Binkowska, J.', 'Sullivan, G.', 'Stevenson, A. J.', 'Corrigan, A.', 'Murphy, L.', 'Whalley, H. C.', 'Richardson, H.', 'Marioni, R. E.', 'Cox, S. R.', 'Boardman, J. P.']	2024-06-29	None						No	No	Not assessed	No	Not reported	age at sample, birthweight z-score, sex, and methylation processing batch
Cognitive functioning	Neuro-psychiatric health indicators	deSteiguer et al.	2025	Stability of Aging- and Cognition-Related Methylation Profile Scores Across Two Waves in Children and Adolescents	10.1111/cdev.14239	7645250	Pre-established MPS	4070			Twin study	Late childhood	Saliva	EPICv1	Mixed	Journal Article	Child Dev		DNA-methylation profile scores (MPSs) index biology relevant for lifelong physical and cognitive health, but information on their longitudinal stability in childhood is lacking. Using two waves of data collected from 2014 to 2022 (Mlag between waves = 2.41 years) from N = 407 participants (Mage = 12.05 years, 51% female, 60% White), test-retest correlations were estimated for four salivary MPSs r…	['deSteiguer, A. J.', 'Raffington, L.', 'Sabhlok, A.', 'Tanksley, P.', 'Tucker-Drob, E. M.', 'Harden, K. P.']	2025-04-02	None						No	No	Not reported	No	Not reported	array, slide, batch, cell composition
Cognitive functioning	Neuro-psychiatric health indicators	Zarandooz et al.	20250	Applying blood-derived epigenetic algorithms to saliva: cross-tissue similarity of DNA-methylation indices of aging, physiology, and cognition	10.1186/s13148-025-01868-2	7645250	Pre-established MPS	1070			Cohort study	Childhood and adolescence	Saliva	Multiple (450K, EPICv1)	Mixed	Journal Article	Clin Epigenetics		BACKGROUND: Epigenetic algorithms of aging, health, and cognition, based on DNA-methylation (DNAm) patterns, are prominent tools for measuring biological age and have been linked to age-related diseases, cognitive decline, and mortality. While most of these methylation profile scores (MPSs) are developed in blood tissue, there is growing interest in using less invasive tissues like saliva. The ai…	['Zarandooz, S.', 'Raffington, L.']	2025-04-23	None								Not reported	Yes	Not reported	Cell type, array, batch
Cognitive functioning	Neuro-psychiatric health indicators	Zarandooz et al.	20250	Applying blood-derived epigenetic algorithms to saliva: cross-tissue similarity of DNA-methylation indices of aging, physiology, and cognition	10.1186/s13148-025-01868-2	7645250	Pre-established MPS	1070			Cohort study	Childhood and adolescence	Blood	Multiple (450K, EPICv1)	Mixed	Journal Article	Clin Epigenetics		BACKGROUND: Epigenetic algorithms of aging, health, and cognition, based on DNA-methylation (DNAm) patterns, are prominent tools for measuring biological age and have been linked to age-related diseases, cognitive decline, and mortality. While most of these methylation profile scores (MPSs) are developed in blood tissue, there is growing interest in using less invasive tissues like saliva. The ai…	['Zarandooz, S.', 'Raffington, L.']	2025-04-23	None								Not reported	Yes	Not reported	Cell type, array, batch
Combined Chung-Jansen, Börjeson–Forssman–Lehmann and White–Kernohan syndromes	Genetic syndromes	Vos et al.	2024	The detection of a strong episignature for Chung-Jansen syndrome, partially overlapping with Borjeson-Forssman-Lehmann and White-Kernohan syndromes	10.1007/s00439-024-02679-w	2130	Raw individual-level data	930	310	620	Case control	Childhood and adolescence	Whole blood	EPICv1	Not reported	Journal Article	Hum Genet		Chung-Jansen syndrome is a neurodevelopmental disorder characterized by intellectual disability, behavioral problems, obesity and dysmorphic features. It is caused by pathogenic variants in the PHIP gene that encodes for the Pleckstrin homology domain-interacting protein, which is part of an epigenetic modifier protein complex. Therefore, we hypothesized that PHIP haploinsufficiency may impact ge…	['Vos, N.', 'Haghshenas, S.', 'van der Laan, L.', 'Russel, P. K. M.', 'Rooney, K.', 'Levy, M. A.', 'Relator, R.', 'Kerkhof, J.', 'McConkey, H.', 'Maas, S. M.', 'Vissers, Lelm', 'de Vries, B. B. A.', 'Pfundt, R.', 'Elting, M. W.', 'van Hagen, J. M.', 'Verbeek, N. E.', 'Jongmans, M. C. J.', 'Lakeman, P.', 'Rumping, L.', 'Bosch, D. G. M.', 'Vitobello, A.', 'Thauvin-Robinet, C.', 'Faivre, L.', 'Nambo…	2024-06-04	Association DNAm phenotype | P-value | top-ranking 1000	Association DNAm phenotype | P-value | top-ranking 1000	Association DNAm phenotype | AUC | top-ranking 500	Pruning | Pairwise correlation | < 0.70		Machine learning | Support vector machine	4-fold cross-validation	Yes (unclear how many)	Not reported	No	Not reported	Cell type
Complement C4	Biological markers	McKinnon et al.	2024	Epigenetic scores derived in saliva are associated with gestational age at birth	10.1186/s13148-024-01701-2	170	Pre-established MPS	3320			Cohort study	Birth	Saliva	EPICv1	White	Journal Article	Clin Epigenetics		BACKGROUND: Epigenetic scores (EpiScores), reflecting DNA methylation (DNAm)-based surrogates for complex traits, have been developed for multiple circulating proteins. EpiScores for pro-inflammatory proteins, such as C-reactive protein (DNAm CRP), are associated with brain health and cognition in adults and with inflammatory comorbidities of preterm birth in neonates. Social disadvantage can bec…	['McKinnon, K.', 'Conole, E. L. S.', 'Vaher, K.', 'Hillary, R. F.', 'Gadd, D. A.', 'Binkowska, J.', 'Sullivan, G.', 'Stevenson, A. J.', 'Corrigan, A.', 'Murphy, L.', 'Whalley, H. C.', 'Richardson, H.', 'Marioni, R. E.', 'Cox, S. R.', 'Boardman, J. P.']	2024-06-29	None						No	No	Not assessed	No	Not reported	age at sample, birthweight z-score, sex, and methylation processing batch
Complement C5a	Biological markers	McKinnon et al.	2024	Epigenetic scores derived in saliva are associated with gestational age at birth	10.1186/s13148-024-01701-2	2630	Pre-established MPS	3320			Cohort study	Birth	Saliva	EPICv1	White	Journal Article	Clin Epigenetics		BACKGROUND: Epigenetic scores (EpiScores), reflecting DNA methylation (DNAm)-based surrogates for complex traits, have been developed for multiple circulating proteins. EpiScores for pro-inflammatory proteins, such as C-reactive protein (DNAm CRP), are associated with brain health and cognition in adults and with inflammatory comorbidities of preterm birth in neonates. Social disadvantage can bec…	['McKinnon, K.', 'Conole, E. L. S.', 'Vaher, K.', 'Hillary, R. F.', 'Gadd, D. A.', 'Binkowska, J.', 'Sullivan, G.', 'Stevenson, A. J.', 'Corrigan, A.', 'Murphy, L.', 'Whalley, H. C.', 'Richardson, H.', 'Marioni, R. E.', 'Cox, S. R.', 'Boardman, J. P.']	2024-06-29	None						No	No	Not assessed	No	Not reported	age at sample, birthweight z-score, sex, and methylation processing batch
Complement C9	Biological markers	McKinnon et al.	2024	Epigenetic scores derived in saliva are associated with gestational age at birth	10.1186/s13148-024-01701-2	1090	Pre-established MPS	3320			Cohort study	Birth	Saliva	EPICv1	White	Journal Article	Clin Epigenetics		BACKGROUND: Epigenetic scores (EpiScores), reflecting DNA methylation (DNAm)-based surrogates for complex traits, have been developed for multiple circulating proteins. EpiScores for pro-inflammatory proteins, such as C-reactive protein (DNAm CRP), are associated with brain health and cognition in adults and with inflammatory comorbidities of preterm birth in neonates. Social disadvantage can bec…	['McKinnon, K.', 'Conole, E. L. S.', 'Vaher, K.', 'Hillary, R. F.', 'Gadd, D. A.', 'Binkowska, J.', 'Sullivan, G.', 'Stevenson, A. J.', 'Corrigan, A.', 'Murphy, L.', 'Whalley, H. C.', 'Richardson, H.', 'Marioni, R. E.', 'Cox, S. R.', 'Boardman, J. P.']	2024-06-29	None						No	No	Not assessed	No	Not reported	age at sample, birthweight z-score, sex, and methylation processing batch
Conditional weight gain	Lifestyle and environment	Lariviere et al.	2024	Methylation profiles at birth linked to early childhood obesity	10.1017/s2040174424000060	100	Raw individual-level data	480			Convenience sample	Birth	Placenta	EPICv1	White	Journal Article	J Dev Orig Health Dis		Childhood obesity represents a significant global health concern and identifying its risk factors is crucial for developing intervention programs. Many "omics" factors associated with the risk of developing obesity have been identified, including genomic, microbiomic, and epigenomic factors. Here, using a sample of 48 infants, we investigated how the methylation profiles in cord blood and placent…	['Lariviere, D.', 'Craig, S. J. C.', 'Paul, I. M.', 'Hohman, E. E.', 'Savage, J. S.', 'Wright, R. O.', 'Chiaromonte, F.', 'Makova, K. D.', 'Reimherr, M. L.']	2024-04-25	Biological relevance | Functional annotation | Grouped to genes	Association DNAm phenotype | P-value | ?				Penalized regression | Elastic net	Cross-validation | ?	Yes (n = 1001)	Reported | Explained variance |adjusted R-squared = 0.8088, p-value ≤ 2.2 × 10–16 (internal) -> not significant in validation sample	No	Not reported	Sex, age
Conditional weight gain	Lifestyle and environment	Lariviere et al.	2024	Methylation profiles at birth linked to early childhood obesity	10.1017/s2040174424000060	80	Raw individual-level data	480			Convenience sample	Birth	Cord blood	EPICv1	White	Journal Article	J Dev Orig Health Dis		Childhood obesity represents a significant global health concern and identifying its risk factors is crucial for developing intervention programs. Many "omics" factors associated with the risk of developing obesity have been identified, including genomic, microbiomic, and epigenomic factors. Here, using a sample of 48 infants, we investigated how the methylation profiles in cord blood and placent…	['Lariviere, D.', 'Craig, S. J. C.', 'Paul, I. M.', 'Hohman, E. E.', 'Savage, J. S.', 'Wright, R. O.', 'Chiaromonte, F.', 'Makova, K. D.', 'Reimherr, M. L.']	2024-04-25	Biological relevance | Functional annotation | Grouped to genes	Association DNAm phenotype | P-value | ?				Penalized regression | Elastic net	Cross-validation | ?	Yes (n = 1001)	Reported | Explained variance | adjusted R-squared = 0.874, p-value ≤ 2.2 × 10–16 (internal) -> not significant in validation sample	No	Not reported	Sex, age
Contactin-4	Biological markers	McKinnon et al.	2024	Epigenetic scores derived in saliva are associated with gestational age at birth	10.1186/s13148-024-01701-2	450	Pre-established MPS	3320			Cohort study	Birth	Saliva	EPICv1	White	Journal Article	Clin Epigenetics		BACKGROUND: Epigenetic scores (EpiScores), reflecting DNA methylation (DNAm)-based surrogates for complex traits, have been developed for multiple circulating proteins. EpiScores for pro-inflammatory proteins, such as C-reactive protein (DNAm CRP), are associated with brain health and cognition in adults and with inflammatory comorbidities of preterm birth in neonates. Social disadvantage can bec…	['McKinnon, K.', 'Conole, E. L. S.', 'Vaher, K.', 'Hillary, R. F.', 'Gadd, D. A.', 'Binkowska, J.', 'Sullivan, G.', 'Stevenson, A. J.', 'Corrigan, A.', 'Murphy, L.', 'Whalley, H. C.', 'Richardson, H.', 'Marioni, R. E.', 'Cox, S. R.', 'Boardman, J. P.']	2024-06-29	None						No	No	Not assessed	No	Not reported	age at sample, birthweight z-score, sex, and methylation processing batch
Cornelia de Lange syndrome (CdLS)	Genetic syndromes	Aref-Eshghi et al.	2019	Diagnostic Utility of Genome-wide DNA Methylation Testing in Genetically Unsolved Individuals with Suspected Hereditary Conditions	10.1016/j.ajhg.2019.03.008	1360	Raw individual-level data	5780	130	5650	Case control	Not reported	Peripheral blood	Multiple (450K, EPICv1)	Not reported	Journal Article	Am J Hum Genet	['genomic DNA', 'adult', 'article', 'case report', 'child', 'chromosome analysis', 'classifier', 'clinical article', 'clinical assessment', 'cohort analysis', 'congenital malformation', 'controlled study', 'copy number variation', 'diagnostic accuracy', 'diagnostic test accuracy study', 'diagnostic value', 'disease classification', 'DNA methylation', 'female', 'genetic disorder', 'genetic identif…	Conventional genetic testing of individuals with neurodevelopmental presentations and congenital anomalies (ND/CAs), i.e., the analysis of sequence and copy number variants, leaves a substantial proportion of them unexplained. Some of these cases have been shown to result from DNA methylation defects at a single locus (epi-variants), while others can exhibit syndrome-specific DNA methylation chan…	['Aref-Eshghi, E.', 'Bend, E. G.', 'Colaiacovo, S.', 'Caudle, M.', 'Chakrabarti, R.', 'Napier, M.', 'Brick, L.', 'Brady, L.', 'Carere, D. A.', 'Levy, M. A.', 'Kerkhof, J.', 'Stuart, A.', 'Saleh, M.', 'Beaudet, A. L.', 'Li, C.', 'Kozenko, M.', 'Karp, N.', 'Prasad, C.', 'Siu, V. M.', 'Tarnopolsky, M. A.', 'Ainsworth, P. J.', 'Lin, H.', 'Rodenhiser, D. I.', 'Krantz, I. D.', 'Deardorff, M. A.', 'Schw…	2019-04-05	Association DNAm phenotype | Methylation change | > 5%	Association DNAm phenotype | P-value | top-ranking 1000	Association DNAm phenotype | AUC | > .80	Pruning | Pairwise correlation | < 0.80		Machine learning | Support vector machine	Train/test split: 75/25% | 10-fold cross-validation	Yes (n = 965)	Not reported	No	No	Cell type
Cornelia de Lange syndrome (CdLS)	Genetic syndromes	Geysens et al.	20250	Clinical evaluation of long-read sequencing-based episignature detection in developmental disorders	10.1186/s13073-024-01419-z	1280	Pre-established MPS	600	30	570	Case control	Childhood	Peripheral blood	EPICv1	Not reported	Journal Article	Genome Med		BACKGROUND: A subset of developmental disorders (DD) is characterized by disease-specific genome-wide methylation changes. These episignatures inform on the underlying pathogenic mechanisms and can be used to assess the pathogenicity of genomic variants as well as confirm clinical diagnoses. Currently, the detection of these episignature requires the use of indirect methylation profiling methodol…	['Geysens, M.', 'Huremagic, B.', 'Souche, E.', 'Breckpot, J.', 'Devriendt, K.', 'Peeters, H.', 'Van Buggenhout, G.', 'Van Esch, H.', 'Van Den Bogaert, K.', 'Vermeesch, J. R.']	2025-01-10	None						No	No	not assessed	Yes	Not reported	Not reported
Cornelia de Lange syndrome (CdLS)	Genetic syndromes	Geysens et al.	20250	Clinical evaluation of long-read sequencing-based episignature detection in developmental disorders	10.1186/s13073-024-01419-z		Raw individual-level data	600	30	570	Case control	Childhood	Peripheral blood	Nanopore sequencing	Not reported	Journal Article	Genome Med		BACKGROUND: A subset of developmental disorders (DD) is characterized by disease-specific genome-wide methylation changes. These episignatures inform on the underlying pathogenic mechanisms and can be used to assess the pathogenicity of genomic variants as well as confirm clinical diagnoses. Currently, the detection of these episignature requires the use of indirect methylation profiling methodol…	['Geysens, M.', 'Huremagic, B.', 'Souche, E.', 'Breckpot, J.', 'Devriendt, K.', 'Peeters, H.', 'Van Buggenhout, G.', 'Van Esch, H.', 'Van Den Bogaert, K.', 'Vermeesch, J. R.']	2025-01-10	Biological relevance | Functional annotation | Included in EpiSign					Machine learning | Support vector machine	Yes	No	Reported | Numerical match	Yes	Not reported	Not reported
Cornelia de Lange syndrome (CdLS)	Genetic syndromes	Sadikovic et al.	2021	Clinical epigenomics: genome-wide DNA methylation analysis for the diagnosis of Mendelian disorders	10.1038/s41436-020-01096-4	1280	Pre-established MPS	2070	170	1900	Case control	Childhood and adolescence	Peripheral blood	EPICv1	Not reported	Journal Article	Genet Med	['Canada', '*DNA Methylation', '*Epigenomics', 'Europe', 'Humans', 'Syndrome', 'LA - eng', 'N1 - 1530-0366', 'Sadikovic, Bekim', 'Orcid: 0000-0001-6363-0016', 'Levy, Michael A', 'Kerkhof, Jennifer', 'Aref-Eshghi, Erfan', 'Schenkel, Laila', 'Stuart, Alan', 'McConkey, Haley', 'Henneman, Peter', 'Venema, Andrea', 'Schwartz, Charles E', 'Stevenson, Roger E', 'Skinner, Steven A', 'DuPont, Barbara R', …	PURPOSE: We describe the clinical implementation of genome-wide DNA methylation analysis in rare disorders across the EpiSign diagnostic laboratory network and the assessment of results and clinical impact in the first subjects tested. METHODS: We outline the logistics and data flow between an integrated network of clinical diagnostics laboratories in Europe, the United States, and Canada. We des…	['Sadikovic, B.', 'Levy, M. A.', 'Kerkhof, J.', 'Aref-Eshghi, E.', 'Schenkel, L.', 'Stuart, A.', 'McConkey, H.', 'Henneman, P.', 'Venema, A.', 'Schwartz, C. E.', 'Stevenson, R. E.', 'Skinner, S. A.', 'DuPont, B. R.', 'Fletcher, R. S.', 'Balci, T. B.', 'Siu, V. M.', 'Granadillo, J. L.', 'Masters, J.', 'Kadour, M.', 'Friez, M. J.', 'van Haelst, M. M.', 'Mannens, Mmam', 'Louie, R. J.', 'Lee, J. A.',…	2021-06-04	None						No	No	Not assessed	No	Not reported	Not reported
Cornelia de Lange syndrome (CdLS)	Genetic syndromes	Trajkova et al.	2024	DNA methylation analysis in patients with neurodevelopmental disorders improves variant interpretation and reveals complexity	10.1016/j.xhgg.2024.100309	1280	Pre-established MPS	970	30	940	Case control	Childhood and adolescence	Peripheral blood	EPICv1	Not reported	Journal Article	Hum Genet Genom Adv	['EpiSign v.3', 'genetic analyzer', 'high throughput sequencer', 'E1A associated p300 protein', 'transcriptional regulator ATRX', 'adult', 'AlphaFold model', 'amino acid sequence', 'ANKRD11 gene', 'ARID1B gene', 'article', 'autosomal dominant 23', 'bioinformatics', 'blepharophimosis', 'borjeson forssman lehmann syndrome', 'BRWD3 gene', 'child', 'Claes Jensen syndrome', 'clinical article', 'coffin…	Analysis of genomic DNA methylation by generating epigenetic signature profiles (episignatures) is increasingly being implemented in genetic diagnosis. Here we report our experience using episignature analysis to resolve both uncomplicated and complex cases of neurodevelopmental disorders (NDDs). We analyzed 97 NDDs divided into (1) a validation cohort of 59 patients with likely pathogenic/pathog…	['Trajkova, S.', 'Kerkhof, J.', 'Rossi Sebastiano, M.', 'Pavinato, L.', 'Ferrero, E.', 'Giovenino, C.', 'Carli, D.', 'Di Gregorio, E.', 'Marinoni, R.', 'Mandrile, G.', 'Palermo, F.', 'Carestiato, S.', 'Cardaropoli, S.', 'Pullano, V.', 'Rinninella, A.', 'Giorgio, E.', 'Pippucci, T.', 'Dimartino, P.', 'Rzasa, J.', 'Rooney, K.', 'McConkey, H.', 'Petlichkovski, A.', 'Pasini, B.', 'Sukarova-Angelovska…	2024-06-10	None						Yes	No	not assessed	No	Not reported	Not reported
Cornelia de Lange syndrome 1 (CdLS)	Genetic syndromes	Aref-Eshghi et al.	2020	Evaluation of DNA methylation episignatures for diagnosis and phenotype correlations in 42 Mendelian neurodevelopmental disorders	10.1016/j.ajhg.2020.01.019	1280	Raw individual-level data	7900	410	7490	Case control	Not reported	Peripheral blood	Multiple (450K, EPICv1)	Not reported	Journal Article	Am J Hum Genet	['Cohort Studies', '*DNA Methylation', 'Genetic Heterogeneity', 'Humans', 'Neurodevelopmental Disorders/*genetics', '*Phenotype', 'Syndrome', 'DNA methylation', 'EpiSign', 'VUS classification', 'episignature', 'molecular diagnostics', 'uncertain clinical cases', 'LA - eng', 'N1 - 1537-6605', 'Aref-Eshghi, Erfan', 'Kerkhof, Jennifer', 'Pedro, Victor P', 'Groupe DI France', 'Barat-Houari, Mouna', '…	Genetic syndromes frequently present with overlapping clinical features and inconclusive or ambiguous genetic findings which can confound accurate diagnosis and clinical management. An expanding number of genetic syndromes have been shown to have unique genomic DNA methylation patterns (called "episignatures"). Peripheral blood episignatures can be used for diagnostic testing as well as for the i…	['Aref-Eshghi, E.', 'Kerkhof, J.', 'Pedro, V. P.', 'Barat-Houari, M.', 'Ruiz-Pallares, N.', 'Andrau, J. C.', 'Lacombe, D.', 'Van-Gils, J.', 'Fergelot, P.', 'Dubourg, C.', 'Cormier-Daire, V.', 'Rondeau, S.', 'Lecoquierre, F.', 'Saugier-Veber, P.', 'Nicolas, G.', 'Lesca, G.', 'Chatron, N.', 'Sanlaville, D.', 'Vitobello, A.', 'Faivre, L.', 'Thauvin-Robinet, C.', 'Laumonnier, F.', 'Raynaud, M.', 'Ald…	2020-03-05	Association DNAm phenotype | Effect size * P-value | top-ranking 1000	Association DNAm phenotype | AUC | top-ranking 100-150	Pruning | R-squared | 0.60-0.80			Machine learning | Support vector machine	Train/test split: 75/25% | 10-fold cross-validation	Yes (n = 965)	Not reported	No	No	Cell type, 10 PCs
Cornelia de Lange syndrome 2 (CdLS)	Genetic syndromes	Aref-Eshghi et al.	2020	Evaluation of DNA methylation episignatures for diagnosis and phenotype correlations in 42 Mendelian neurodevelopmental disorders	10.1016/j.ajhg.2020.01.019	1280	Raw individual-level data	7900	410	7490	Case control	Not reported	Peripheral blood	Multiple (450K, EPICv1)	Not reported	Journal Article	Am J Hum Genet	['Cohort Studies', '*DNA Methylation', 'Genetic Heterogeneity', 'Humans', 'Neurodevelopmental Disorders/*genetics', '*Phenotype', 'Syndrome', 'DNA methylation', 'EpiSign', 'VUS classification', 'episignature', 'molecular diagnostics', 'uncertain clinical cases', 'LA - eng', 'N1 - 1537-6605', 'Aref-Eshghi, Erfan', 'Kerkhof, Jennifer', 'Pedro, Victor P', 'Groupe DI France', 'Barat-Houari, Mouna', '…	Genetic syndromes frequently present with overlapping clinical features and inconclusive or ambiguous genetic findings which can confound accurate diagnosis and clinical management. An expanding number of genetic syndromes have been shown to have unique genomic DNA methylation patterns (called "episignatures"). Peripheral blood episignatures can be used for diagnostic testing as well as for the i…	['Aref-Eshghi, E.', 'Kerkhof, J.', 'Pedro, V. P.', 'Barat-Houari, M.', 'Ruiz-Pallares, N.', 'Andrau, J. C.', 'Lacombe, D.', 'Van-Gils, J.', 'Fergelot, P.', 'Dubourg, C.', 'Cormier-Daire, V.', 'Rondeau, S.', 'Lecoquierre, F.', 'Saugier-Veber, P.', 'Nicolas, G.', 'Lesca, G.', 'Chatron, N.', 'Sanlaville, D.', 'Vitobello, A.', 'Faivre, L.', 'Thauvin-Robinet, C.', 'Laumonnier, F.', 'Raynaud, M.', 'Ald…	2020-03-05	Association DNAm phenotype | Effect size * P-value | top-ranking 1000	Association DNAm phenotype | AUC | top-ranking 100-150	Pruning | R-squared | 0.60-0.80			Machine learning | Support vector machine	Train/test split: 75/25% | 10-fold cross-validation	Yes (n = 965)	Not reported	No	No	Cell type, 10 PCs
Cornelia de Lange syndrome 3 (CdLS)	Genetic syndromes	Aref-Eshghi et al.	2020	Evaluation of DNA methylation episignatures for diagnosis and phenotype correlations in 42 Mendelian neurodevelopmental disorders	10.1016/j.ajhg.2020.01.019	1280	Raw individual-level data	7900	410	7490	Case control	Not reported	Peripheral blood	Multiple (450K, EPICv1)	Not reported	Journal Article	Am J Hum Genet	['Cohort Studies', '*DNA Methylation', 'Genetic Heterogeneity', 'Humans', 'Neurodevelopmental Disorders/*genetics', '*Phenotype', 'Syndrome', 'DNA methylation', 'EpiSign', 'VUS classification', 'episignature', 'molecular diagnostics', 'uncertain clinical cases', 'LA - eng', 'N1 - 1537-6605', 'Aref-Eshghi, Erfan', 'Kerkhof, Jennifer', 'Pedro, Victor P', 'Groupe DI France', 'Barat-Houari, Mouna', '…	Genetic syndromes frequently present with overlapping clinical features and inconclusive or ambiguous genetic findings which can confound accurate diagnosis and clinical management. An expanding number of genetic syndromes have been shown to have unique genomic DNA methylation patterns (called "episignatures"). Peripheral blood episignatures can be used for diagnostic testing as well as for the i…	['Aref-Eshghi, E.', 'Kerkhof, J.', 'Pedro, V. P.', 'Barat-Houari, M.', 'Ruiz-Pallares, N.', 'Andrau, J. C.', 'Lacombe, D.', 'Van-Gils, J.', 'Fergelot, P.', 'Dubourg, C.', 'Cormier-Daire, V.', 'Rondeau, S.', 'Lecoquierre, F.', 'Saugier-Veber, P.', 'Nicolas, G.', 'Lesca, G.', 'Chatron, N.', 'Sanlaville, D.', 'Vitobello, A.', 'Faivre, L.', 'Thauvin-Robinet, C.', 'Laumonnier, F.', 'Raynaud, M.', 'Ald…	2020-03-05	Association DNAm phenotype | Effect size * P-value | top-ranking 1000	Association DNAm phenotype | AUC | top-ranking 100-150	Pruning | R-squared | 0.60-0.80			Machine learning | Support vector machine	Train/test split: 75/25% | 10-fold cross-validation	Yes (n = 965)	Not reported	No	No	Cell type, 10 PCs
Cornelia de Lange syndrome 4 (CdLS)	Genetic syndromes	Aref-Eshghi et al.	2020	Evaluation of DNA methylation episignatures for diagnosis and phenotype correlations in 42 Mendelian neurodevelopmental disorders	10.1016/j.ajhg.2020.01.019	1280	Raw individual-level data	7900	410	7490	Case control	Not reported	Peripheral blood	Multiple (450K, EPICv1)	Not reported	Journal Article	Am J Hum Genet	['Cohort Studies', '*DNA Methylation', 'Genetic Heterogeneity', 'Humans', 'Neurodevelopmental Disorders/*genetics', '*Phenotype', 'Syndrome', 'DNA methylation', 'EpiSign', 'VUS classification', 'episignature', 'molecular diagnostics', 'uncertain clinical cases', 'LA - eng', 'N1 - 1537-6605', 'Aref-Eshghi, Erfan', 'Kerkhof, Jennifer', 'Pedro, Victor P', 'Groupe DI France', 'Barat-Houari, Mouna', '…	Genetic syndromes frequently present with overlapping clinical features and inconclusive or ambiguous genetic findings which can confound accurate diagnosis and clinical management. An expanding number of genetic syndromes have been shown to have unique genomic DNA methylation patterns (called "episignatures"). Peripheral blood episignatures can be used for diagnostic testing as well as for the i…	['Aref-Eshghi, E.', 'Kerkhof, J.', 'Pedro, V. P.', 'Barat-Houari, M.', 'Ruiz-Pallares, N.', 'Andrau, J. C.', 'Lacombe, D.', 'Van-Gils, J.', 'Fergelot, P.', 'Dubourg, C.', 'Cormier-Daire, V.', 'Rondeau, S.', 'Lecoquierre, F.', 'Saugier-Veber, P.', 'Nicolas, G.', 'Lesca, G.', 'Chatron, N.', 'Sanlaville, D.', 'Vitobello, A.', 'Faivre, L.', 'Thauvin-Robinet, C.', 'Laumonnier, F.', 'Raynaud, M.', 'Ald…	2020-03-05	Association DNAm phenotype | Effect size * P-value | top-ranking 1000	Association DNAm phenotype | AUC | top-ranking 100-150	Pruning | R-squared | 0.60-0.80			Machine learning | Support vector machine	Train/test split: 75/25% | 10-fold cross-validation	Yes (n = 965)	Not reported	No	No	Cell type, 10 PCs
C-reactive protein	Biological markers	Barker et al.	2018	Inflammation-related epigenetic risk and child and adolescent mental health: A prospective study from pregnancy to middle adolescence	10.1017/s0954579418000330	70	Pre-established MPS	7850			Population-based	Adolescence	Peripheral blood	450K	European	Journal Article	Dev Psychopathol		In 785 mother-child (50% male) pairs from a longitudinal epidemiological birth cohort, we investigated associations between inflammation-related epigenetic polygenic risk scores (i-ePGS), environmental exposures, cognitive function, and child and adolescent internalizing and externalizing problems. We examined prenatal and postnatal effects. For externalizing problems, one prenatal effect was fou…	['Barker, E. D.', 'Cecil, C. A. M.', 'Walton, E.', 'Houtepen, L. C.', "O'Connor, T. G.", 'Danese, A.', 'Jaffee, S. R.', 'Jensen, S. K. G.', 'Pariante, C.', 'McArdle, W.', 'Gaunt, T. R.', 'Relton, C. L.', 'Roberts, S.']	2018-08-04	Association DNAm phenotype | P-value | ?	Pruning | Pairwise correlation | ?				Discovery EWAS | Linear regression	No	No	Reported | Correlation | age 15 r = -0.111, p < 0.002 and age 17 r = -0.181, p < 0.0001	No	Not reported	Not reported
C-reactive protein	Biological markers	Barker et al.	2018	Inflammation-related epigenetic risk and child and adolescent mental health: A prospective study from pregnancy to middle adolescence	10.1017/s0954579418000330	70	Pre-established MPS	7850			Population-based	Birth	Cord blood	450K	European	Journal Article	Dev Psychopathol		In 785 mother-child (50% male) pairs from a longitudinal epidemiological birth cohort, we investigated associations between inflammation-related epigenetic polygenic risk scores (i-ePGS), environmental exposures, cognitive function, and child and adolescent internalizing and externalizing problems. We examined prenatal and postnatal effects. For externalizing problems, one prenatal effect was fou…	['Barker, E. D.', 'Cecil, C. A. M.', 'Walton, E.', 'Houtepen, L. C.', "O'Connor, T. G.", 'Danese, A.', 'Jaffee, S. R.', 'Jensen, S. K. G.', 'Pariante, C.', 'McArdle, W.', 'Gaunt, T. R.', 'Relton, C. L.', 'Roberts, S.']	2018-08-04	Association DNAm phenotype | P-value | ?	Pruning | Pairwise correlation | ?				Discovery EWAS | Linear regression	No	No	Not reported	No	Not reported	Not reported
C-reactive protein	Biological markers	Barker et al.	2018	Inflammation-related epigenetic risk and child and adolescent mental health: A prospective study from pregnancy to middle adolescence	10.1017/s0954579418000330	70	Pre-established MPS	7850			Population-based	Mid childhood	Peripheral blood	450K	European	Journal Article	Dev Psychopathol		In 785 mother-child (50% male) pairs from a longitudinal epidemiological birth cohort, we investigated associations between inflammation-related epigenetic polygenic risk scores (i-ePGS), environmental exposures, cognitive function, and child and adolescent internalizing and externalizing problems. We examined prenatal and postnatal effects. For externalizing problems, one prenatal effect was fou…	['Barker, E. D.', 'Cecil, C. A. M.', 'Walton, E.', 'Houtepen, L. C.', "O'Connor, T. G.", 'Danese, A.', 'Jaffee, S. R.', 'Jensen, S. K. G.', 'Pariante, C.', 'McArdle, W.', 'Gaunt, T. R.', 'Relton, C. L.', 'Roberts, S.']	2018-08-04	Association DNAm phenotype | P-value | ?	Pruning | Pairwise correlation | ?				Discovery EWAS | Linear regression	No	No	Not reported	No	Not reported	Not reported
C-reactive protein	Biological markers	Conole et al.	2023	Immuno-epigenetic signature derived in saliva associates with the encephalopathy of prematurity and perinatal inflammatory disorders	10.1016/j.bbi.2023.03.011	70	Pre-established MPS	2580	1550	1030	Cohort study	Very early childhood	Saliva	EPICv1	European	Journal Article	Brain Behav Immun		BACKGROUND: Preterm birth is closely associated with a phenotype that includes brain dysmaturation and neurocognitive impairment, commonly termed Encephalopathy of Prematurity (EoP), of which systemic inflammation is considered a key driver. DNA methylation (DNAm) signatures of inflammation from peripheral blood associate with poor brain imaging outcomes in adult cohorts. However, the robustness …	['Conole, E. L. S.', 'Vaher, K.', 'Cabez, M. B.', 'Sullivan, G.', 'Stevenson, A. J.', 'Hall, J.', 'Murphy, L.', 'Thrippleton, M. J.', 'Quigley, A. J.', 'Bastin, M. E.', 'Miron, V. E.', 'Whalley, H. C.', 'Marioni, R. E.', 'Boardman, J. P.', 'Cox, S. R.']	2023-05-04	Association DNAm phenotype | P-value | p < 1.15e-7					Discovery EWAS | Linear regression	No	No	Reported | odds ration | OR range =2.00-4.71, p < 0.01	No	Not reported	gestational age at birth, infant sex and birthweight z-score (model H2), and then adjusted for gestational age at birth, infant sex and birthweight z-score as well as administration of MgSO4 and corticosteroids in pregnancy (model H3)
C-reactive protein	Biological markers	Edmondson-Stait et al.	2022	Early-life inflammatory markers and subsequent psychotic and depressive episodes between 10 to 28 years of age	10.1016/j.bbih.2022.100528	70	Pre-established MPS	6720			Population-based	Birth	Cord blood	450K	European	Journal Article	Brain Behav Immun Health		Inflammation is implicated in depression and psychosis, including association of childhood inflammatory markers on the subsequent risk of developing symptoms. However, it is unknown whether early-life inflammatory markers are associated with the number of depressive and psychotic symptoms from childhood to adulthood. Using the prospective Avon Longitudinal Study of Children and Parents birth coho…	['Edmondson-Stait, A. J.', 'Shen, X.', 'Adams, M. J.', 'Barbu, M. C.', 'Jones, H. J.', 'Miron, V. E.', 'Allardyce, J.', 'Boardman, J. P.', 'Lawrie, S. M.', 'McIntosh, A. M.', 'Khandaker, G. M.', 'Kwong, A. S. F.', 'Whalley, H. C.']	2022-12-04	None						No	No	Reported | Correlation | r = 0.042; p = 0.275	No	No missings	sex, BMI, methodological covariates of 10 DNAm informed PCs and the fully adjusted model additionally included methodological covariates of DNAm WBC estimates
C-reactive protein	Biological markers	Edmondson-Stait et al.	2022	Early-life inflammatory markers and subsequent psychotic and depressive episodes between 10 to 28 years of age	10.1016/j.bbih.2022.100528	70	Pre-established MPS	7210			Population-based	Mid childhood	Peripheral blood	450K	European	Journal Article	Brain Behav Immun Health		Inflammation is implicated in depression and psychosis, including association of childhood inflammatory markers on the subsequent risk of developing symptoms. However, it is unknown whether early-life inflammatory markers are associated with the number of depressive and psychotic symptoms from childhood to adulthood. Using the prospective Avon Longitudinal Study of Children and Parents birth coho…	['Edmondson-Stait, A. J.', 'Shen, X.', 'Adams, M. J.', 'Barbu, M. C.', 'Jones, H. J.', 'Miron, V. E.', 'Allardyce, J.', 'Boardman, J. P.', 'Lawrie, S. M.', 'McIntosh, A. M.', 'Khandaker, G. M.', 'Kwong, A. S. F.', 'Whalley, H. C.']	2022-12-04	None						No	No	Reported | Correlation | r = 0.073; p = 0.050	No	No missings	sex, BMI, methodological covariates of 10 DNAm informed PCs and the fully adjusted model additionally included methodological covariates of DNAm WBC estimates
C-reactive protein	Biological markers	Euclydes et al.	2022	Gestational age acceleration is associated with epigenetic biomarkers of prenatal physiologic stress exposure	10.1186/s13148-022-01374-9	70	Pre-established MPS	830			Cohort study	Birth	Cord blood	450K	Hispanic	Journal Article	Clin Epigenetics		BACKGROUND: Physiological maternal stress response, such as imbalance in the glucocorticoid pathway and immune system seems to be mediated by DNA methylation (DNAm) and might translate intrauterine stress exposures into phenotypic changes in a sex-specific manner. DNAm in specific sites can also predict newborn gestational age and gestational age acceleration (GAA). GAA occurs when the predicted …	['Euclydes, V.', 'Gomes, C.', 'Gouveia, G.', 'Gastaldi, V. D.', 'Feltrin, A. S.', 'Camilo, C.', 'Vieira, R. P.', 'Felipe-Silva, A.', 'Grisi, S.', 'Fink, G.', 'Brentani, A.', 'Brentani, H.']	2022-11-28	None						No	No	Not assessed	No	Not reported	Cell type
C-reactive protein	Biological markers	McKinnon et al.	2024	Epigenetic scores derived in saliva are associated with gestational age at birth	10.1186/s13148-024-01701-2	70	Pre-established MPS	3320			Cohort study	Birth	Saliva	EPICv1	White	Journal Article	Clin Epigenetics		BACKGROUND: Epigenetic scores (EpiScores), reflecting DNA methylation (DNAm)-based surrogates for complex traits, have been developed for multiple circulating proteins. EpiScores for pro-inflammatory proteins, such as C-reactive protein (DNAm CRP), are associated with brain health and cognition in adults and with inflammatory comorbidities of preterm birth in neonates. Social disadvantage can bec…	['McKinnon, K.', 'Conole, E. L. S.', 'Vaher, K.', 'Hillary, R. F.', 'Gadd, D. A.', 'Binkowska, J.', 'Sullivan, G.', 'Stevenson, A. J.', 'Corrigan, A.', 'Murphy, L.', 'Whalley, H. C.', 'Richardson, H.', 'Marioni, R. E.', 'Cox, S. R.', 'Boardman, J. P.']	2024-06-29	None						No	No	Not assessed	No	Not reported	age at sample, birthweight z-score, sex, and methylation processing batch
C-reactive protein	Biological markers	Merrill et al.	20240	Telehealth Parenting Program and Salivary Epigenetic Biomarkers in Preschool Children With Developmental Delay: NIMHD Social Epigenomics Program	10.1001/jamanetworkopen.2024.24815	80	Pre-established MPS	710	340	370	Case control	Early childhood	Saliva	EPICv1	Mixed	Journal Article	JAMA netw open		Importance: Children with developmental delays are at a heightened risk of experiencing mental health challenges, and this risk is exacerbated among racially minoritized children who face disproportionate adversity. Understanding the impact of parenting interventions on biological markers associated with these risks is crucial for mitigating long-term health disparities. Objective: To examine the…	['Merrill, S. M.', 'Hogan, C.', 'Bozack, A. K.', 'Cardenas, A.', 'Comer, J. S.', 'Bagner, D. M.', 'Highlander, A.', 'Parent, J.']	2024-07-01	None						No	No	Not reported	No	Not reported	baseline DNAm score, child demographics, symptom severity, buccal epithelial cell proportion
C-reactive protein	Biological markers	Raffington et al.	2023	Associations of DNA-Methylation Measures of Biological Aging With Social Disparities in Child and Adolescent Mental Health	10.1177/21677026231186802	2180	Pre-established MPS	11830			Twin study	Late childhood	Saliva	EPICv1	Mixed	Journal Article	Clin Psychol Sci	['DNA methylation', 'epigenetics', 'mental health', 'children', 'socioeconomic', 'status', 'racism', 'aging', 'STRESS', 'RELIABILITY', 'VALIDITY', 'INCOME', 'RACE', 'LA - English', 'M3 - Article; Early Access']	Children who experience environmental adversities are at increased risk of both internalizing and externalizing disorders. Epigenetic mechanisms may regulate the influence of environmental adversities on mental health. We examined the hypothesis that salivary DNA-methylation patterns of pace of biological aging (Dunedin pace of biological aging [DunedinPoAm]) and inflammation (DNA-methylation C-r…	['Raffington, L.', 'Tanksley, P. T.', 'Vinnik, L.', 'Sabhlok, A.', 'Patterson, M. W.', 'Mallard, T.', 'Malanchini, M.', 'Ayorech, Z.', 'Tucker-Drob, E. M.', 'Harden, K. P.']	2023-08-04	None						No	No	Not reported	No	Not reported	All methylation scores were residualized for technical covariates (array, slide, batch, cell composition); when used in model: age, gender, and an Age × Gender, BMI, pubertal status, DNAm smoke, family disadvantage
C-reactive protein	Biological markers	Suleri et al.	20240	Mapping prenatal predictors and neurobehavioral outcomes of an epigenetic marker of neonatal inflammation - A longitudinal population-based study	10.1016/j.bbi.2024.08.053	70	Pre-established MPS	23940			Population-based	Birth	Cord blood	Multiple (450K, EPICv1)	White	Journal Article	Brain Behav Immun		BACKGROUND: DNA methylation levels at specific sites can be used to proxy C-reactive protein (CRP) levels, providing a potentially more stable and accurate indicator of sustained inflammation and associated health risk. However, its use has been primarily limited to adults or preterm infants, and little is known about determinants for - or offspring outcomes of - elevated levels of this epigeneti…	['Suleri, A.', 'Creasey, N.', 'Walton, E.', 'Muetzel, R.', 'Felix, J. F.', 'Duijts, L.', 'Bergink, V.', 'Cecil, C. A. M.']	2024-11-04	None						No	No	Reported | AUC | 0.76 450k, 0.68 EPICv1	No	Reported | k-nearest neighbors	child sex, batch effects, estimated cell type proportions, household income, and maternal education.
C-reactive protein	Biological markers	Suleri et al.	20240	Mapping prenatal predictors and neurobehavioral outcomes of an epigenetic marker of neonatal inflammation - A longitudinal population-based study	10.1016/j.bbi.2024.08.053	15110	Pre-established MPS	23940			Population-based	Birth	Cord blood	Multiple (450K, EPICv1)	White	Journal Article	Brain Behav Immun		BACKGROUND: DNA methylation levels at specific sites can be used to proxy C-reactive protein (CRP) levels, providing a potentially more stable and accurate indicator of sustained inflammation and associated health risk. However, its use has been primarily limited to adults or preterm infants, and little is known about determinants for - or offspring outcomes of - elevated levels of this epigeneti…	['Suleri, A.', 'Creasey, N.', 'Walton, E.', 'Muetzel, R.', 'Felix, J. F.', 'Duijts, L.', 'Bergink, V.', 'Cecil, C. A. M.']	2024-11-04	None						No	No	Reported | AUC | 0.55 450k, 0.53 EPICv1	No	Reported | k-nearest neighbors	child sex, batch effects, estimated cell type proportions, household income, and maternal education.
C-reactive protein	Biological markers	Zarandooz et al.	20250	Applying blood-derived epigenetic algorithms to saliva: cross-tissue similarity of DNA-methylation indices of aging, physiology, and cognition	10.1186/s13148-025-01868-2	80	Pre-established MPS	1070			Cohort study	Childhood and adolescence	Saliva	Multiple (450K, EPICv1)	Mixed	Journal Article	Clin Epigenetics		BACKGROUND: Epigenetic algorithms of aging, health, and cognition, based on DNA-methylation (DNAm) patterns, are prominent tools for measuring biological age and have been linked to age-related diseases, cognitive decline, and mortality. While most of these methylation profile scores (MPSs) are developed in blood tissue, there is growing interest in using less invasive tissues like saliva. The ai…	['Zarandooz, S.', 'Raffington, L.']	2025-04-23	None								Not reported	Yes	Not reported	Cell type, array, batch
C-reactive protein	Biological markers	Zarandooz et al.	20250	Applying blood-derived epigenetic algorithms to saliva: cross-tissue similarity of DNA-methylation indices of aging, physiology, and cognition	10.1186/s13148-025-01868-2	80	Pre-established MPS	1070			Cohort study	Childhood and adolescence	Blood	Multiple (450K, EPICv1)	Mixed	Journal Article	Clin Epigenetics		BACKGROUND: Epigenetic algorithms of aging, health, and cognition, based on DNA-methylation (DNAm) patterns, are prominent tools for measuring biological age and have been linked to age-related diseases, cognitive decline, and mortality. While most of these methylation profile scores (MPSs) are developed in blood tissue, there is growing interest in using less invasive tissues like saliva. The ai…	['Zarandooz, S.', 'Raffington, L.']	2025-04-23	None								Not reported	Yes	Not reported	Cell type, array, batch
CRTAM	Biological markers	McKinnon et al.	2024	Epigenetic scores derived in saliva are associated with gestational age at birth	10.1186/s13148-024-01701-2	640	Pre-established MPS	3320			Cohort study	Birth	Saliva	EPICv1	White	Journal Article	Clin Epigenetics		BACKGROUND: Epigenetic scores (EpiScores), reflecting DNA methylation (DNAm)-based surrogates for complex traits, have been developed for multiple circulating proteins. EpiScores for pro-inflammatory proteins, such as C-reactive protein (DNAm CRP), are associated with brain health and cognition in adults and with inflammatory comorbidities of preterm birth in neonates. Social disadvantage can bec…	['McKinnon, K.', 'Conole, E. L. S.', 'Vaher, K.', 'Hillary, R. F.', 'Gadd, D. A.', 'Binkowska, J.', 'Sullivan, G.', 'Stevenson, A. J.', 'Corrigan, A.', 'Murphy, L.', 'Whalley, H. C.', 'Richardson, H.', 'Marioni, R. E.', 'Cox, S. R.', 'Boardman, J. P.']	2024-06-29	None						No	No	Not assessed	No	Not reported	age at sample, birthweight z-score, sex, and methylation processing batch
CSF1	Biological markers	Waterfield et al.	2024	DNA methylation models of protein abundance across the lifecourse	10.1186/s13148-024-01802-y		Raw individual-level data	2220			Population-based	Mid childhood	Peripheral blood	Multiple (450K, EPICv1)	European	Journal Article	Clin Epigenetics		Multiple studies have shown that DNA methylation (DNAm) models of protein abundance can be informative about exposure, phenotype and disease risk. Here we investigate and provide descriptive details of the capacity of DNAm to capture non-genetic variation in protein abundance across the lifecourse. We evaluated the performance of 14 previously published DNAm models of protein abundance (episcores…	['Waterfield, Scott', 'Yousefi, Paul', 'Suderman, Matt']	2024-12-21	None					Penalized regression | Elastic net	5-fold cross-validation	No	Reported | Correlation | r = 0.0763020907578234	No	Not reported	Not reported
CSF1	Biological markers	Waterfield et al.	2024	DNA methylation models of protein abundance across the lifecourse	10.1186/s13148-024-01802-y		Raw individual-level data	2220			Population-based	Mid childhood	Peripheral blood	Multiple (450K, EPICv1)	European	Journal Article	Clin Epigenetics		Multiple studies have shown that DNA methylation (DNAm) models of protein abundance can be informative about exposure, phenotype and disease risk. Here we investigate and provide descriptive details of the capacity of DNAm to capture non-genetic variation in protein abundance across the lifecourse. We evaluated the performance of 14 previously published DNAm models of protein abundance (episcores…	['Waterfield, Scott', 'Yousefi, Paul', 'Suderman, Matt']	2024-12-21	None					Penalized regression | Elastic net	5-fold cross-validation	No	Reported | Correlation | r = 0.0017	No	Not reported	Not reported
CSF1	Biological markers	Waterfield et al.	2024	DNA methylation models of protein abundance across the lifecourse	10.1186/s13148-024-01802-y		Raw individual-level data	2220			Population-based	Mid childhood	Peripheral blood	Multiple (450K, EPICv1)	European	Journal Article	Clin Epigenetics		Multiple studies have shown that DNA methylation (DNAm) models of protein abundance can be informative about exposure, phenotype and disease risk. Here we investigate and provide descriptive details of the capacity of DNAm to capture non-genetic variation in protein abundance across the lifecourse. We evaluated the performance of 14 previously published DNAm models of protein abundance (episcores…	['Waterfield, Scott', 'Yousefi, Paul', 'Suderman, Matt']	2024-12-21	None					Penalized regression | Elastic net	5-fold cross-validation	No	Reported | Correlation | r = 0.15	No	Not reported	Not reported
CST5	Biological markers	Waterfield et al.	2024	DNA methylation models of protein abundance across the lifecourse	10.1186/s13148-024-01802-y		Raw individual-level data	2220			Population-based	Mid childhood	Peripheral blood	Multiple (450K, EPICv1)	European	Journal Article	Clin Epigenetics		Multiple studies have shown that DNA methylation (DNAm) models of protein abundance can be informative about exposure, phenotype and disease risk. Here we investigate and provide descriptive details of the capacity of DNAm to capture non-genetic variation in protein abundance across the lifecourse. We evaluated the performance of 14 previously published DNAm models of protein abundance (episcores…	['Waterfield, Scott', 'Yousefi, Paul', 'Suderman, Matt']	2024-12-21	None					Penalized regression | Elastic net	5-fold cross-validation	No	Reported | Correlation | r = -0.0541713847423454	No	Not reported	Not reported
CST5	Biological markers	Waterfield et al.	2024	DNA methylation models of protein abundance across the lifecourse	10.1186/s13148-024-01802-y		Raw individual-level data	2220			Population-based	Mid childhood	Peripheral blood	Multiple (450K, EPICv1)	European	Journal Article	Clin Epigenetics		Multiple studies have shown that DNA methylation (DNAm) models of protein abundance can be informative about exposure, phenotype and disease risk. Here we investigate and provide descriptive details of the capacity of DNAm to capture non-genetic variation in protein abundance across the lifecourse. We evaluated the performance of 14 previously published DNAm models of protein abundance (episcores…	['Waterfield, Scott', 'Yousefi, Paul', 'Suderman, Matt']	2024-12-21	None					Penalized regression | Elastic net	5-fold cross-validation	No	Reported | Correlation | r = 0.047	No	Not reported	Not reported
CST5	Biological markers	Waterfield et al.	2024	DNA methylation models of protein abundance across the lifecourse	10.1186/s13148-024-01802-y		Raw individual-level data	2220			Population-based	Mid childhood	Peripheral blood	Multiple (450K, EPICv1)	European	Journal Article	Clin Epigenetics		Multiple studies have shown that DNA methylation (DNAm) models of protein abundance can be informative about exposure, phenotype and disease risk. Here we investigate and provide descriptive details of the capacity of DNAm to capture non-genetic variation in protein abundance across the lifecourse. We evaluated the performance of 14 previously published DNAm models of protein abundance (episcores…	['Waterfield, Scott', 'Yousefi, Paul', 'Suderman, Matt']	2024-12-21	None					Penalized regression | Elastic net	5-fold cross-validation	No	Reported | Correlation | r = -0.024	No	Not reported	Not reported
Current smoking	Lifestyle and environment	Segura et al.	20250	Methylation profile scores of environmental exposures and risk of relapse after a first episode of schizophrenia	10.1016/j.euroneuro.2025.02.003	160150	Published summary statistics (semi-supervised)	910			Cohort study	Adolescence	Blood	EPICv1	White	Journal Article	Eur Neuropsychopharmacol		Both genetic and environmental factors have been found to play a significant role in psychosis relapse, either independently or through their synergistic interaction. Recently, DNA methylation (DNAm) has been proposed through the calculation of methylation profile scores (MPS). The aim of the present study is to evaluate the association of MPS as a surrogate marker of the biological impact of ear…	['Segura, A. G.', 'Prohens, L.', 'Julia, L.', 'Amoretti, S.', 'M, R. Ibero', 'Pino-Camacho, L.', 'Cano-Escalera, G.', 'Mane, A.', 'Rodriguez-Jimenez, R.', 'Roldan, A.', 'Sarro, S.', 'Ibanez, A.', 'Usall, J.', 'Lobo, A.', 'Garcia-Rizo, C.', 'Cuesta, M. J.', 'Parellada, M.', 'Gonzalez-Pinto, A.', 'Berrocoso, E.', 'Bernardo, M.', 'Mas, S.', 'Rodriguez, N.', 'Perez-Ramos, A.', 'Salmeron, S.', 'Gonzal…	2025-05-04	Association DNAm phenotype | P-value | p < .05					Discovery EWAS | Linear regression	No	No	Not reported	No	Not reported	Age, sex and tobacco consumption,PRS of educational attainment
CX3CL1	Biological markers	Waterfield et al.	2024	DNA methylation models of protein abundance across the lifecourse	10.1186/s13148-024-01802-y		Raw individual-level data	2220			Population-based	Mid childhood	Peripheral blood	Multiple (450K, EPICv1)	European	Journal Article	Clin Epigenetics		Multiple studies have shown that DNA methylation (DNAm) models of protein abundance can be informative about exposure, phenotype and disease risk. Here we investigate and provide descriptive details of the capacity of DNAm to capture non-genetic variation in protein abundance across the lifecourse. We evaluated the performance of 14 previously published DNAm models of protein abundance (episcores…	['Waterfield, Scott', 'Yousefi, Paul', 'Suderman, Matt']	2024-12-21	None					Penalized regression | Elastic net	5-fold cross-validation	No	Reported | Correlation | r = 0.0377671161179379	No	Not reported	Not reported
CX3CL1	Biological markers	Waterfield et al.	2024	DNA methylation models of protein abundance across the lifecourse	10.1186/s13148-024-01802-y		Raw individual-level data	2220			Population-based	Mid childhood	Peripheral blood	Multiple (450K, EPICv1)	European	Journal Article	Clin Epigenetics		Multiple studies have shown that DNA methylation (DNAm) models of protein abundance can be informative about exposure, phenotype and disease risk. Here we investigate and provide descriptive details of the capacity of DNAm to capture non-genetic variation in protein abundance across the lifecourse. We evaluated the performance of 14 previously published DNAm models of protein abundance (episcores…	['Waterfield, Scott', 'Yousefi, Paul', 'Suderman, Matt']	2024-12-21	None					Penalized regression | Elastic net	5-fold cross-validation	No	Reported | Correlation | r = 0.032	No	Not reported	Not reported
CX3CL1	Biological markers	Waterfield et al.	2024	DNA methylation models of protein abundance across the lifecourse	10.1186/s13148-024-01802-y		Raw individual-level data	2220			Population-based	Mid childhood	Peripheral blood	Multiple (450K, EPICv1)	European	Journal Article	Clin Epigenetics		Multiple studies have shown that DNA methylation (DNAm) models of protein abundance can be informative about exposure, phenotype and disease risk. Here we investigate and provide descriptive details of the capacity of DNAm to capture non-genetic variation in protein abundance across the lifecourse. We evaluated the performance of 14 previously published DNAm models of protein abundance (episcores…	['Waterfield, Scott', 'Yousefi, Paul', 'Suderman, Matt']	2024-12-21	None					Penalized regression | Elastic net	5-fold cross-validation	No	Reported | Correlation | r = 0.063	No	Not reported	Not reported
CX3CL1	Biological markers	Waterfield et al.	2024	DNA methylation models of protein abundance across the lifecourse	10.1186/s13148-024-01802-y		Raw individual-level data	2220			Population-based	Mid childhood	Peripheral blood	Multiple (450K, EPICv1)	European	Journal Article	Clin Epigenetics		Multiple studies have shown that DNA methylation (DNAm) models of protein abundance can be informative about exposure, phenotype and disease risk. Here we investigate and provide descriptive details of the capacity of DNAm to capture non-genetic variation in protein abundance across the lifecourse. We evaluated the performance of 14 previously published DNAm models of protein abundance (episcores…	['Waterfield, Scott', 'Yousefi, Paul', 'Suderman, Matt']	2024-12-21	None					Penalized regression | Elastic net	5-fold cross-validation	No	Reported | Correlation | r = 0.0516774184797272	No	Not reported	Not reported
CX3CL1	Biological markers	Waterfield et al.	2024	DNA methylation models of protein abundance across the lifecourse	10.1186/s13148-024-01802-y		Raw individual-level data	2220			Population-based	Mid childhood	Peripheral blood	Multiple (450K, EPICv1)	European	Journal Article	Clin Epigenetics		Multiple studies have shown that DNA methylation (DNAm) models of protein abundance can be informative about exposure, phenotype and disease risk. Here we investigate and provide descriptive details of the capacity of DNAm to capture non-genetic variation in protein abundance across the lifecourse. We evaluated the performance of 14 previously published DNAm models of protein abundance (episcores…	['Waterfield, Scott', 'Yousefi, Paul', 'Suderman, Matt']	2024-12-21	None					Penalized regression | Elastic net	5-fold cross-validation	No	Reported | Correlation | r = 0.12	No	Not reported	Not reported
CX3CL1	Biological markers	Waterfield et al.	2024	DNA methylation models of protein abundance across the lifecourse	10.1186/s13148-024-01802-y		Raw individual-level data	2220			Population-based	Mid childhood	Peripheral blood	Multiple (450K, EPICv1)	European	Journal Article	Clin Epigenetics		Multiple studies have shown that DNA methylation (DNAm) models of protein abundance can be informative about exposure, phenotype and disease risk. Here we investigate and provide descriptive details of the capacity of DNAm to capture non-genetic variation in protein abundance across the lifecourse. We evaluated the performance of 14 previously published DNAm models of protein abundance (episcores…	['Waterfield, Scott', 'Yousefi, Paul', 'Suderman, Matt']	2024-12-21	None					Penalized regression | Elastic net	5-fold cross-validation	No	Reported | Correlation | r = 0.16	No	Not reported	Not reported
CXCL10	Biological markers	McKinnon et al.	2024	Epigenetic scores derived in saliva are associated with gestational age at birth	10.1186/s13148-024-01701-2	1960	Pre-established MPS	3320			Cohort study	Birth	Saliva	EPICv1	White	Journal Article	Clin Epigenetics		BACKGROUND: Epigenetic scores (EpiScores), reflecting DNA methylation (DNAm)-based surrogates for complex traits, have been developed for multiple circulating proteins. EpiScores for pro-inflammatory proteins, such as C-reactive protein (DNAm CRP), are associated with brain health and cognition in adults and with inflammatory comorbidities of preterm birth in neonates. Social disadvantage can bec…	['McKinnon, K.', 'Conole, E. L. S.', 'Vaher, K.', 'Hillary, R. F.', 'Gadd, D. A.', 'Binkowska, J.', 'Sullivan, G.', 'Stevenson, A. J.', 'Corrigan, A.', 'Murphy, L.', 'Whalley, H. C.', 'Richardson, H.', 'Marioni, R. E.', 'Cox, S. R.', 'Boardman, J. P.']	2024-06-29	None						No	No	Not assessed	No	Not reported	age at sample, birthweight z-score, sex, and methylation processing batch
CXCL10	Biological markers	Waterfield et al.	2024	DNA methylation models of protein abundance across the lifecourse	10.1186/s13148-024-01802-y		Pre-established MPS	2220			Population-based	Mid childhood	Peripheral blood	Multiple (450K, EPICv1)	European	Journal Article	Clin Epigenetics		Multiple studies have shown that DNA methylation (DNAm) models of protein abundance can be informative about exposure, phenotype and disease risk. Here we investigate and provide descriptive details of the capacity of DNAm to capture non-genetic variation in protein abundance across the lifecourse. We evaluated the performance of 14 previously published DNAm models of protein abundance (episcores…	['Waterfield, Scott', 'Yousefi, Paul', 'Suderman, Matt']	2024-12-21	None						No	No	Reported | Correlation | r = 0.086, p = 0.2	No	Not reported	Not reported
CXCL10	Biological markers	Waterfield et al.	2024	DNA methylation models of protein abundance across the lifecourse	10.1186/s13148-024-01802-y		Pre-established MPS	2220			Population-based	Mid childhood	Peripheral blood	Multiple (450K, EPICv1)	European	Journal Article	Clin Epigenetics		Multiple studies have shown that DNA methylation (DNAm) models of protein abundance can be informative about exposure, phenotype and disease risk. Here we investigate and provide descriptive details of the capacity of DNAm to capture non-genetic variation in protein abundance across the lifecourse. We evaluated the performance of 14 previously published DNAm models of protein abundance (episcores…	['Waterfield, Scott', 'Yousefi, Paul', 'Suderman, Matt']	2024-12-21	None						No	No	Reported | Correlation | r = 0.11, p = 0.11	No	Not reported	Not reported
CXCL10	Biological markers	Waterfield et al.	2024	DNA methylation models of protein abundance across the lifecourse	10.1186/s13148-024-01802-y		Raw individual-level data	2220			Population-based	Mid childhood	Peripheral blood	Multiple (450K, EPICv1)	European	Journal Article	Clin Epigenetics		Multiple studies have shown that DNA methylation (DNAm) models of protein abundance can be informative about exposure, phenotype and disease risk. Here we investigate and provide descriptive details of the capacity of DNAm to capture non-genetic variation in protein abundance across the lifecourse. We evaluated the performance of 14 previously published DNAm models of protein abundance (episcores…	['Waterfield, Scott', 'Yousefi, Paul', 'Suderman, Matt']	2024-12-21	None					Penalized regression | Elastic net	5-fold cross-validation	No	Reported | Correlation | r = 0.0871563035706649	No	Not reported	Not reported
CXCL10	Biological markers	Waterfield et al.	2024	DNA methylation models of protein abundance across the lifecourse	10.1186/s13148-024-01802-y		Raw individual-level data	2220			Population-based	Mid childhood	Peripheral blood	Multiple (450K, EPICv1)	European	Journal Article	Clin Epigenetics		Multiple studies have shown that DNA methylation (DNAm) models of protein abundance can be informative about exposure, phenotype and disease risk. Here we investigate and provide descriptive details of the capacity of DNAm to capture non-genetic variation in protein abundance across the lifecourse. We evaluated the performance of 14 previously published DNAm models of protein abundance (episcores…	['Waterfield, Scott', 'Yousefi, Paul', 'Suderman, Matt']	2024-12-21	None					Penalized regression | Elastic net	5-fold cross-validation	No	Reported | Correlation | r = -0.0018	No	Not reported	Not reported
CXCL10	Biological markers	Waterfield et al.	2024	DNA methylation models of protein abundance across the lifecourse	10.1186/s13148-024-01802-y		Raw individual-level data	2220			Population-based	Mid childhood	Peripheral blood	Multiple (450K, EPICv1)	European	Journal Article	Clin Epigenetics		Multiple studies have shown that DNA methylation (DNAm) models of protein abundance can be informative about exposure, phenotype and disease risk. Here we investigate and provide descriptive details of the capacity of DNAm to capture non-genetic variation in protein abundance across the lifecourse. We evaluated the performance of 14 previously published DNAm models of protein abundance (episcores…	['Waterfield, Scott', 'Yousefi, Paul', 'Suderman, Matt']	2024-12-21	None					Penalized regression | Elastic net	5-fold cross-validation	No	Reported | Correlation | r = -0.012	No	Not reported	Not reported
CXCL11	Biological markers	McKinnon et al.	2024	Epigenetic scores derived in saliva are associated with gestational age at birth	10.1186/s13148-024-01701-2	1760	Pre-established MPS	3320			Cohort study	Birth	Saliva	EPICv1	White	Journal Article	Clin Epigenetics		BACKGROUND: Epigenetic scores (EpiScores), reflecting DNA methylation (DNAm)-based surrogates for complex traits, have been developed for multiple circulating proteins. EpiScores for pro-inflammatory proteins, such as C-reactive protein (DNAm CRP), are associated with brain health and cognition in adults and with inflammatory comorbidities of preterm birth in neonates. Social disadvantage can bec…	['McKinnon, K.', 'Conole, E. L. S.', 'Vaher, K.', 'Hillary, R. F.', 'Gadd, D. A.', 'Binkowska, J.', 'Sullivan, G.', 'Stevenson, A. J.', 'Corrigan, A.', 'Murphy, L.', 'Whalley, H. C.', 'Richardson, H.', 'Marioni, R. E.', 'Cox, S. R.', 'Boardman, J. P.']	2024-06-29	None						No	No	Not assessed	No	Not reported	age at sample, birthweight z-score, sex, and methylation processing batch
CXCL11	Biological markers	Waterfield et al.	2024	DNA methylation models of protein abundance across the lifecourse	10.1186/s13148-024-01802-y		Pre-established MPS	2220			Population-based	Mid childhood	Peripheral blood	Multiple (450K, EPICv1)	European	Journal Article	Clin Epigenetics		Multiple studies have shown that DNA methylation (DNAm) models of protein abundance can be informative about exposure, phenotype and disease risk. Here we investigate and provide descriptive details of the capacity of DNAm to capture non-genetic variation in protein abundance across the lifecourse. We evaluated the performance of 14 previously published DNAm models of protein abundance (episcores…	['Waterfield, Scott', 'Yousefi, Paul', 'Suderman, Matt']	2024-12-21	None						No	No	Reported | Correlation | r = 0.022, p = 0.74	No	Not reported	Not reported
CXCL11	Biological markers	Waterfield et al.	2024	DNA methylation models of protein abundance across the lifecourse	10.1186/s13148-024-01802-y		Pre-established MPS	2220			Population-based	Mid childhood	Peripheral blood	Multiple (450K, EPICv1)	European	Journal Article	Clin Epigenetics		Multiple studies have shown that DNA methylation (DNAm) models of protein abundance can be informative about exposure, phenotype and disease risk. Here we investigate and provide descriptive details of the capacity of DNAm to capture non-genetic variation in protein abundance across the lifecourse. We evaluated the performance of 14 previously published DNAm models of protein abundance (episcores…	['Waterfield, Scott', 'Yousefi, Paul', 'Suderman, Matt']	2024-12-21	None						No	No	Reported | Correlation | r = 0.11, p = 0.11	No	Not reported	Not reported
CXCL11	Biological markers	Waterfield et al.	2024	DNA methylation models of protein abundance across the lifecourse	10.1186/s13148-024-01802-y		Raw individual-level data	2220			Population-based	Mid childhood	Peripheral blood	Multiple (450K, EPICv1)	European	Journal Article	Clin Epigenetics		Multiple studies have shown that DNA methylation (DNAm) models of protein abundance can be informative about exposure, phenotype and disease risk. Here we investigate and provide descriptive details of the capacity of DNAm to capture non-genetic variation in protein abundance across the lifecourse. We evaluated the performance of 14 previously published DNAm models of protein abundance (episcores…	['Waterfield, Scott', 'Yousefi, Paul', 'Suderman, Matt']	2024-12-21	None					Penalized regression | Elastic net	5-fold cross-validation	No	Reported | Correlation | r = 0.0164787148047476	No	Not reported	Not reported
CXCL11	Biological markers	Waterfield et al.	2024	DNA methylation models of protein abundance across the lifecourse	10.1186/s13148-024-01802-y		Raw individual-level data	2220			Population-based	Mid childhood	Peripheral blood	Multiple (450K, EPICv1)	European	Journal Article	Clin Epigenetics		Multiple studies have shown that DNA methylation (DNAm) models of protein abundance can be informative about exposure, phenotype and disease risk. Here we investigate and provide descriptive details of the capacity of DNAm to capture non-genetic variation in protein abundance across the lifecourse. We evaluated the performance of 14 previously published DNAm models of protein abundance (episcores…	['Waterfield, Scott', 'Yousefi, Paul', 'Suderman, Matt']	2024-12-21	None					Penalized regression | Elastic net	5-fold cross-validation	No	Reported | Correlation | r = -0.021	No	Not reported	Not reported
CXCL11	Biological markers	Waterfield et al.	2024	DNA methylation models of protein abundance across the lifecourse	10.1186/s13148-024-01802-y		Raw individual-level data	2220			Population-based	Mid childhood	Peripheral blood	Multiple (450K, EPICv1)	European	Journal Article	Clin Epigenetics		Multiple studies have shown that DNA methylation (DNAm) models of protein abundance can be informative about exposure, phenotype and disease risk. Here we investigate and provide descriptive details of the capacity of DNAm to capture non-genetic variation in protein abundance across the lifecourse. We evaluated the performance of 14 previously published DNAm models of protein abundance (episcores…	['Waterfield, Scott', 'Yousefi, Paul', 'Suderman, Matt']	2024-12-21	None					Penalized regression | Elastic net	5-fold cross-validation	No	Reported | Correlation | r = 0.013	No	Not reported	Not reported
CXCL5	Biological markers	Waterfield et al.	2024	DNA methylation models of protein abundance across the lifecourse	10.1186/s13148-024-01802-y		Raw individual-level data	2220			Population-based	Mid childhood	Peripheral blood	Multiple (450K, EPICv1)	European	Journal Article	Clin Epigenetics		Multiple studies have shown that DNA methylation (DNAm) models of protein abundance can be informative about exposure, phenotype and disease risk. Here we investigate and provide descriptive details of the capacity of DNAm to capture non-genetic variation in protein abundance across the lifecourse. We evaluated the performance of 14 previously published DNAm models of protein abundance (episcores…	['Waterfield, Scott', 'Yousefi, Paul', 'Suderman, Matt']	2024-12-21	None					Penalized regression | Elastic net	5-fold cross-validation	No	Reported | Correlation | r = 0.0683929268769582	No	Not reported	Not reported
CXCL5	Biological markers	Waterfield et al.	2024	DNA methylation models of protein abundance across the lifecourse	10.1186/s13148-024-01802-y		Raw individual-level data	2220			Population-based	Mid childhood	Peripheral blood	Multiple (450K, EPICv1)	European	Journal Article	Clin Epigenetics		Multiple studies have shown that DNA methylation (DNAm) models of protein abundance can be informative about exposure, phenotype and disease risk. Here we investigate and provide descriptive details of the capacity of DNAm to capture non-genetic variation in protein abundance across the lifecourse. We evaluated the performance of 14 previously published DNAm models of protein abundance (episcores…	['Waterfield, Scott', 'Yousefi, Paul', 'Suderman, Matt']	2024-12-21	None					Penalized regression | Elastic net	5-fold cross-validation	No	Reported | Correlation | r = 0.048	No	Not reported	Not reported
CXCL5	Biological markers	Waterfield et al.	2024	DNA methylation models of protein abundance across the lifecourse	10.1186/s13148-024-01802-y		Raw individual-level data	2220			Population-based	Mid childhood	Peripheral blood	Multiple (450K, EPICv1)	European	Journal Article	Clin Epigenetics		Multiple studies have shown that DNA methylation (DNAm) models of protein abundance can be informative about exposure, phenotype and disease risk. Here we investigate and provide descriptive details of the capacity of DNAm to capture non-genetic variation in protein abundance across the lifecourse. We evaluated the performance of 14 previously published DNAm models of protein abundance (episcores…	['Waterfield, Scott', 'Yousefi, Paul', 'Suderman, Matt']	2024-12-21	None					Penalized regression | Elastic net	5-fold cross-validation	No	Reported | Correlation | r = -0.13	No	Not reported	Not reported
CXCL6	Biological markers	Waterfield et al.	2024	DNA methylation models of protein abundance across the lifecourse	10.1186/s13148-024-01802-y		Raw individual-level data	2220			Population-based	Mid childhood	Peripheral blood	Multiple (450K, EPICv1)	European	Journal Article	Clin Epigenetics		Multiple studies have shown that DNA methylation (DNAm) models of protein abundance can be informative about exposure, phenotype and disease risk. Here we investigate and provide descriptive details of the capacity of DNAm to capture non-genetic variation in protein abundance across the lifecourse. We evaluated the performance of 14 previously published DNAm models of protein abundance (episcores…	['Waterfield, Scott', 'Yousefi, Paul', 'Suderman, Matt']	2024-12-21	None					Penalized regression | Elastic net	5-fold cross-validation	No	Reported | Correlation | r = 0.0218425557315187	No	Not reported	Not reported
CXCL6	Biological markers	Waterfield et al.	2024	DNA methylation models of protein abundance across the lifecourse	10.1186/s13148-024-01802-y		Raw individual-level data	2220			Population-based	Mid childhood	Peripheral blood	Multiple (450K, EPICv1)	European	Journal Article	Clin Epigenetics		Multiple studies have shown that DNA methylation (DNAm) models of protein abundance can be informative about exposure, phenotype and disease risk. Here we investigate and provide descriptive details of the capacity of DNAm to capture non-genetic variation in protein abundance across the lifecourse. We evaluated the performance of 14 previously published DNAm models of protein abundance (episcores…	['Waterfield, Scott', 'Yousefi, Paul', 'Suderman, Matt']	2024-12-21	None					Penalized regression | Elastic net	5-fold cross-validation	No	Reported | Correlation | r = 0.11	No	Not reported	Not reported
CXCL6	Biological markers	Waterfield et al.	2024	DNA methylation models of protein abundance across the lifecourse	10.1186/s13148-024-01802-y		Raw individual-level data	2220			Population-based	Mid childhood	Peripheral blood	Multiple (450K, EPICv1)	European	Journal Article	Clin Epigenetics		Multiple studies have shown that DNA methylation (DNAm) models of protein abundance can be informative about exposure, phenotype and disease risk. Here we investigate and provide descriptive details of the capacity of DNAm to capture non-genetic variation in protein abundance across the lifecourse. We evaluated the performance of 14 previously published DNAm models of protein abundance (episcores…	['Waterfield, Scott', 'Yousefi, Paul', 'Suderman, Matt']	2024-12-21	None					Penalized regression | Elastic net	5-fold cross-validation	No	Reported | Correlation | r = -0.087	No	Not reported	Not reported
CXCL9	Biological markers	McKinnon et al.	2024	Epigenetic scores derived in saliva are associated with gestational age at birth	10.1186/s13148-024-01701-2	560	Pre-established MPS	3320			Cohort study	Birth	Saliva	EPICv1	White	Journal Article	Clin Epigenetics		BACKGROUND: Epigenetic scores (EpiScores), reflecting DNA methylation (DNAm)-based surrogates for complex traits, have been developed for multiple circulating proteins. EpiScores for pro-inflammatory proteins, such as C-reactive protein (DNAm CRP), are associated with brain health and cognition in adults and with inflammatory comorbidities of preterm birth in neonates. Social disadvantage can bec…	['McKinnon, K.', 'Conole, E. L. S.', 'Vaher, K.', 'Hillary, R. F.', 'Gadd, D. A.', 'Binkowska, J.', 'Sullivan, G.', 'Stevenson, A. J.', 'Corrigan, A.', 'Murphy, L.', 'Whalley, H. C.', 'Richardson, H.', 'Marioni, R. E.', 'Cox, S. R.', 'Boardman, J. P.']	2024-06-29	None						No	No	Not assessed	No	Not reported	age at sample, birthweight z-score, sex, and methylation processing batch
CXCL9	Biological markers	Waterfield et al.	2024	DNA methylation models of protein abundance across the lifecourse	10.1186/s13148-024-01802-y		Pre-established MPS	2220			Population-based	Mid childhood	Peripheral blood	Multiple (450K, EPICv1)	European	Journal Article	Clin Epigenetics		Multiple studies have shown that DNA methylation (DNAm) models of protein abundance can be informative about exposure, phenotype and disease risk. Here we investigate and provide descriptive details of the capacity of DNAm to capture non-genetic variation in protein abundance across the lifecourse. We evaluated the performance of 14 previously published DNAm models of protein abundance (episcores…	['Waterfield, Scott', 'Yousefi, Paul', 'Suderman, Matt']	2024-12-21	None						No	No	Reported | Correlation | r = 0.11, p = 0.11	No	Not reported	Not reported
CXCL9	Biological markers	Waterfield et al.	2024	DNA methylation models of protein abundance across the lifecourse	10.1186/s13148-024-01802-y		Raw individual-level data	2220			Population-based	Mid childhood	Peripheral blood	Multiple (450K, EPICv1)	European	Journal Article	Clin Epigenetics		Multiple studies have shown that DNA methylation (DNAm) models of protein abundance can be informative about exposure, phenotype and disease risk. Here we investigate and provide descriptive details of the capacity of DNAm to capture non-genetic variation in protein abundance across the lifecourse. We evaluated the performance of 14 previously published DNAm models of protein abundance (episcores…	['Waterfield, Scott', 'Yousefi, Paul', 'Suderman, Matt']	2024-12-21	None					Penalized regression | Elastic net	5-fold cross-validation	No	Reported | Correlation | r = 0.104133144333686	No	Not reported	Not reported
CXCL9	Biological markers	Waterfield et al.	2024	DNA methylation models of protein abundance across the lifecourse	10.1186/s13148-024-01802-y		Raw individual-level data	2220			Population-based	Mid childhood	Peripheral blood	Multiple (450K, EPICv1)	European	Journal Article	Clin Epigenetics		Multiple studies have shown that DNA methylation (DNAm) models of protein abundance can be informative about exposure, phenotype and disease risk. Here we investigate and provide descriptive details of the capacity of DNAm to capture non-genetic variation in protein abundance across the lifecourse. We evaluated the performance of 14 previously published DNAm models of protein abundance (episcores…	['Waterfield, Scott', 'Yousefi, Paul', 'Suderman, Matt']	2024-12-21	None					Penalized regression | Elastic net	5-fold cross-validation	No	Reported | Correlation | r = 0.015	No	Not reported	Not reported
CXCL9	Biological markers	Waterfield et al.	2024	DNA methylation models of protein abundance across the lifecourse	10.1186/s13148-024-01802-y		Raw individual-level data	2220			Population-based	Mid childhood	Peripheral blood	Multiple (450K, EPICv1)	European	Journal Article	Clin Epigenetics		Multiple studies have shown that DNA methylation (DNAm) models of protein abundance can be informative about exposure, phenotype and disease risk. Here we investigate and provide descriptive details of the capacity of DNAm to capture non-genetic variation in protein abundance across the lifecourse. We evaluated the performance of 14 previously published DNAm models of protein abundance (episcores…	['Waterfield, Scott', 'Yousefi, Paul', 'Suderman, Matt']	2024-12-21	None					Penalized regression | Elastic net	5-fold cross-validation	No	Reported | Correlation | r = 0.04	No	Not reported	Not reported
CxxC domain KM2B-related NDD	Genetic syndromes	van Jaarsveld et al.	2023	Delineation of a KDM2B-related neurodevelopmental disorder and its associated DNA methylation signature	10.1016/j.gim.2022.09.006	1070	Raw individual-level data	750	150	600	Case control	Childhood and adolescence	Peripheral blood	EPICv1	Not reported	Journal Article	Gen Med	['adult', 'aged', 'article', 'ataxia', 'attention deficit hyperactivity disorder', 'autism', 'cerebellar ataxia', 'child', 'clinical article', 'congenital heart malformation', 'cryptorchism', 'crystal structure', 'developmental delay', 'DNA methylation', 'dystonia', 'epigenetics', 'face dysmorphia', 'female', 'gene', 'gene mutation', 'genetic analysis', 'genetic association', 'heterozygosity', 'h…	Purpose: Pathogenic variants in genes involved in the epigenetic machinery are an emerging cause of neurodevelopment disorders (NDDs). Lysine-demethylase 2B (KDM2B) encodes an epigenetic regulator and mouse models suggest an important role during development. We set out to determine whether KDM2B variants are associated with NDD. Methods: Through international collaborations, we collected data on…	['van Jaarsveld, R. H.', 'Reilly, J.', 'Cornips, M. C.', 'Hadders, M. A.', 'Agolini, E.', 'Ahimaz, P.', 'Anyane-Yeboa, K.', 'Bellanger, S. A.', 'van Binsbergen, E.', 'van den Boogaard, M. J.', 'Brischoux-Boucher, E.', 'Caylor, R. C.', 'Ciolfi, A.', 'van Essen, T. A. J.', 'Fontana, P.', 'Hopman, S.', 'Iascone, M.', 'Javier, M. M.', 'Kamsteeg, E. J.', 'Kerkhof, J.', 'Kido, J.', 'Kim, H. G.', 'Kleef…	2022-11-11	Association DNAm phenotype | P-value | top-ranking 1000	Association DNAm phenotype | AUC | ?	Pruning | Pairwise correlation | ?	Association DNAm phenotype | Methylation change | > 5%		Machine learning | Support vector machine	Train/test split: 75/25% | Cross-validation ?	Yes (unclear how many)	Not reported	No	Not reported	Cell type
CxxC domain KM2B-related NDD	Genetic syndromes	van Oirsouw et al.	20250	KDM2B variants in the CxxC domain impair its DNA-binding ability and cause a distinct neurodevelopmental syndrome	10.1093/hmg/ddaf082	1070	Pre-established MPS	190			Cohort study	Childhood and adolescence	Whole blood	Not reported	Not reported	Journal Article	Hum Mol Genet	['adolescent', 'adult', 'article', 'child', 'clinical article', 'cohort analysis', 'congenital disorder', 'congenital heart disease', 'congenital heart malformation', 'controlled study', 'developmental delay', 'DNA binding', 'etiology', 'feeding difficulty', 'female', 'haploinsufficiency', 'human', 'in vitro study', 'intellectual impairment', 'male', 'phenotype', 'protein expression', 'school chi…	Rare variants affecting the epigenetic regulator KDM2B cause a recently delineated neurodevelopmental disorder. Interestingly, we previously identified both a general KDM2B-associated episignature and a subsignature specific to variants in the DNA-binding CxxC domain. In light of the existence of a distinct subsignature, we set out to determine if KDM2B CxxC variants are associated with a unique …	['van Oirsouw, A. S. E.', 'Hadders, M. A.', 'Koetsier, M.', 'Peters, E. D. J.', 'Assia Batzir, N.', 'Barakat, T. S.', 'Baralle, D.', 'Beil, A.', 'Bonnet-Dupeyron, M. N.', 'Boone, P. M.', 'Bouman, A.', 'Carere, D. A.', 'Cogne, B.', 'Dunnington, L.', 'Farach, L. S.', 'Genetti, C. A.', 'Isidor, B.', 'Januel, L.', 'Joshi, A.', 'Lahiri, N.', 'Lee, K. N.', 'Maya, I.', 'McEntagart, M.', 'Northrup, H.', …	2025-08-16	None								Reported | Overlap | 9/19	No	Not reported	Not reported
DEGCAGS syndrome	Genetic syndromes	Karimi et al.	20240	Epigenomic and phenotypic characterization of DEGCAGS syndrome	10.1038/s41431-024-01702-y	2000	Raw individual-level data	720	90	630	Case control	Childhood and adolescence	Peripheral blood	EPICv1	Not reported	Journal Article	Eur J Hum Genet		Developmental Delay with Gastrointestinal, Cardiovascular, Genitourinary, and Skeletal Abnormalities syndrome (DEGCAGS, MIM #619488) is caused by biallelic, loss-of-function (LoF) ZNF699 variants, and is characterized by variable neurodevelopmental disability, discordant organ anomalies among full siblings and infant mortality. ZNF699 encodes a KRAB zinc finger protein of unknown function. We aim…	['Karimi, K.', 'Weis, D.', 'Aukrust, I.', 'Hsieh, T. C.', 'Horackova, M.', 'Paulsen, J.', 'Mendoza Londono, R.', 'Dupuis, L.', 'Dickson, M.', 'Lesman, H.', 'Lau, T.', 'Murphy, D.', 'Hama Salih, K.', 'Al-Musawi, B. M. S.', 'Al-Obaidi, R. G. Y.', 'Rydzanicz, M.', 'Biela, M.', 'Santos, M. S.', 'Aldeeri, A.', 'Gazda, H. T.', 'Pais, L.', 'Shril, S.', 'Dollner, H.', 'Bartakke, S.', 'Laccone, F.', 'Solt…	2024-12-04	Association DNAm phenotype | P-value | top-ranking 1000	Association DNAm phenotype | P-value | top-ranking 1000	Association DNAm phenotype | AUC | top-ranking 200			Machine learning | Support vector machine	4-fold cross-validation	No	Reported | Full specificity and sensitivity	No	Not reported	Cell type
Depression	Neuro-psychiatric health indicators	van den Oord et al.	2022	DNA methylation signatures of childhood trauma predict psychiatric disorders and other adverse outcomes 17 years after exposure	10.1038/s41380-022-01597-5	25000	Raw individual-level data	4890			Population-based	Late childhood	Dried bloodspot	WGBS	Mixed	Journal Article	Mol Psychiatry		Childhood trauma is robustly linked to a broad range of adverse outcomes with consequences persisting far into adulthood. We conducted a prospective longitudinal study to predict psychiatric disorders and other adverse outcomes from trauma-related methylation changes 16.9 years after trauma exposure in childhood. Methylation was assayed using a sequencing-based approach that provides near-complet…	['van den Oord, Cljd', 'Copeland, W. E.', 'Zhao, M.', 'Xie, L. Y.', 'Aberg, K. A.', 'van den Oord, Ejcg']	2022-08-04	Biological relevance | Associated to certain phenotype | Trauma	Reproducibility | Tissue | CD14 specific				Penalized regression | Elastic net	10-fold cross-validation	No	Not reported	No	Liberal site inclusion to mitigate missingness
Depression	Neuro-psychiatric health indicators	van den Oord et al.	2022	DNA methylation signatures of childhood trauma predict psychiatric disorders and other adverse outcomes 17 years after exposure	10.1038/s41380-022-01597-5	250000	Raw individual-level data	4890			Population-based	Late childhood	Dried bloodspot	WGBS	Mixed	Journal Article	Mol Psychiatry		Childhood trauma is robustly linked to a broad range of adverse outcomes with consequences persisting far into adulthood. We conducted a prospective longitudinal study to predict psychiatric disorders and other adverse outcomes from trauma-related methylation changes 16.9 years after trauma exposure in childhood. Methylation was assayed using a sequencing-based approach that provides near-complet…	['van den Oord, Cljd', 'Copeland, W. E.', 'Zhao, M.', 'Xie, L. Y.', 'Aberg, K. A.', 'van den Oord, Ejcg']	2022-08-04	Biological relevance | Associated to certain phenotype | Trauma	Reproducibility | Tissue | Whole blood				Penalized regression | Elastic net	10-fold cross-validation	No	Not reported	No	Liberal site inclusion to mitigate missingness
Down syndrome	Genetic syndromes	Aref-Eshghi et al.	2020	Evaluation of DNA methylation episignatures for diagnosis and phenotype correlations in 42 Mendelian neurodevelopmental disorders	10.1016/j.ajhg.2020.01.019	1240	Raw individual-level data	7880	390	7490	Case control	Not reported	Peripheral blood	Multiple (450K, EPICv1)	Not reported	Journal Article	Am J Hum Genet	['Cohort Studies', '*DNA Methylation', 'Genetic Heterogeneity', 'Humans', 'Neurodevelopmental Disorders/*genetics', '*Phenotype', 'Syndrome', 'DNA methylation', 'EpiSign', 'VUS classification', 'episignature', 'molecular diagnostics', 'uncertain clinical cases', 'LA - eng', 'N1 - 1537-6605', 'Aref-Eshghi, Erfan', 'Kerkhof, Jennifer', 'Pedro, Victor P', 'Groupe DI France', 'Barat-Houari, Mouna', '…	Genetic syndromes frequently present with overlapping clinical features and inconclusive or ambiguous genetic findings which can confound accurate diagnosis and clinical management. An expanding number of genetic syndromes have been shown to have unique genomic DNA methylation patterns (called "episignatures"). Peripheral blood episignatures can be used for diagnostic testing as well as for the i…	['Aref-Eshghi, E.', 'Kerkhof, J.', 'Pedro, V. P.', 'Barat-Houari, M.', 'Ruiz-Pallares, N.', 'Andrau, J. C.', 'Lacombe, D.', 'Van-Gils, J.', 'Fergelot, P.', 'Dubourg, C.', 'Cormier-Daire, V.', 'Rondeau, S.', 'Lecoquierre, F.', 'Saugier-Veber, P.', 'Nicolas, G.', 'Lesca, G.', 'Chatron, N.', 'Sanlaville, D.', 'Vitobello, A.', 'Faivre, L.', 'Thauvin-Robinet, C.', 'Laumonnier, F.', 'Raynaud, M.', 'Ald…	2020-03-05	Association DNAm phenotype | Effect size * P-value | top-ranking 1000	Association DNAm phenotype | AUC | top-ranking 100-150	Pruning | R-squared | 0.60-0.80			Machine learning | Support vector machine	Train/test split: 75/25% | 10-fold cross-validation	Yes (n = 965)	Not reported	No	No	Cell type, 10 PCs
Dravet syndrome	Genetic syndromes	LaFlamme et al.	20250	SCN1A pathogenic variants do not have a distinctive blood-derived DNA methylation signature	10.1111/epi.18315	2340	Raw individual-level data	1280	640	640	Case control	Childhood and adolescence	Peripheral blood	EPICv1	Not reported	Journal Article	Epilepsia		DNA methylation signatures ("episignatures") can be used as biomarkers of genetic aberrations, clinical phenotypes, and environmental exposures in rare diseases. Episignatures are utilized in molecular diagnostics and can clarify variants of uncertain significance. A growing number of disease genes, including epilepsy genes, exhibit robust and reproducible episignatures. However, whether SCN1A, t…	['LaFlamme, C. W.', 'Karimi, K.', 'Rastin, C.', 'Almanza Fuerte, E. P.', 'Allan, T.', 'Russ-Hall, S. J.', 'Schneider, A. L.', 'Stobo, D.', 'Lesca, G.', 'Symonds, J. D.', 'Brunklaus, A.', 'Sadleir, L. G.', 'Scheffer, I. E.', 'Sadikovic, B.', 'Mefford, H. C.']	2025-04-04	Association DNAm phenotype | P-value | top-ranking 1000	Association DNAm phenotype | P-value | top-ranking 1000	Association DNAm phenotype | AUC | top-ranking 250	Pruning | Pairwise correlation | < 0.85		Machine learning | Support vector machine	4-fold cross-validation	No	Reported | Poor sensitivity/specificity	No	Not reported	Cell type
Duchenne Muscular Dystrophy (DMD)	Genetic syndromes	Schreyer et al.	2023	The discovery of the DNA methylation episignature for Duchenne muscular dystrophy	10.1016/j.nmd.2022.12.003	1580	Raw individual-level data	930	310	620	Case control	Childhood and adolescence	Peripheral blood	EPICv1	Not reported	Journal Article	Neuromuscular Disord	['airway clearance device', 'biological marker', 'adolescent', 'adult', 'article', 'child', 'clinical article', 'cohort analysis', 'computer model', 'controlled study', 'diagnostic test accuracy study', 'DNA methylation', 'Duchenne muscular dystrophy', 'exon deletion', 'exon duplication', 'female', 'gene deletion', 'gene duplication', 'human', 'male', 'mental disease', 'pathogenesis', 'pathophysi…	Duchenne Muscular Dystrophy (DMD) is an X-linked recessive neuromuscular disorder characterized by progressive muscle weakness due to loss of function mutations in the dystrophin gene. Variation in clinical presentation, the rate of disease progression, and treatment responsiveness have been observed amongst DMD patients, suggesting that factors beyond the loss of dystrophin may contribute to DMD…	['Schreyer, L.', 'Reilly, J.', 'McConkey, H.', 'Kerkhof, J.', 'Levy, M. A.', 'Hu, J.', 'Hnaini, M.', 'Sadikovic, B.', 'Campbell, C.']	2023-01-03	Association DNAm phenotype | Methylation change | top-ranking 1000	Association DNAm phenotype | P-value | top-ranking 1000	Association DNAm phenotype | AUC | > .80	Pruning | Pairwise correlation | < 0.80	Association DNAm phenotype | Methylation change | > 5%	Machine learning | Support vector machine	Train/test split: 75/25% | 10-fold cross-validation, leave-one-out cross-validation	Yes (n~1,800)	Reported | specificity 99%, sensitivity 86%	No	Not reported	Cell type
Dup7 syndrome	Genetic syndromes	Aref-Eshghi et al.	2019	Diagnostic Utility of Genome-wide DNA Methylation Testing in Genetically Unsolved Individuals with Suspected Hereditary Conditions	10.1016/j.ajhg.2019.03.008		Raw individual-level data	5750	100	5650	Case control	Not reported	Peripheral blood	Multiple (450K, EPICv1)	Not reported	Journal Article	Am J Hum Genet	['genomic DNA', 'adult', 'article', 'case report', 'child', 'chromosome analysis', 'classifier', 'clinical article', 'clinical assessment', 'cohort analysis', 'congenital malformation', 'controlled study', 'copy number variation', 'diagnostic accuracy', 'diagnostic test accuracy study', 'diagnostic value', 'disease classification', 'DNA methylation', 'female', 'genetic disorder', 'genetic identif…	Conventional genetic testing of individuals with neurodevelopmental presentations and congenital anomalies (ND/CAs), i.e., the analysis of sequence and copy number variants, leaves a substantial proportion of them unexplained. Some of these cases have been shown to result from DNA methylation defects at a single locus (epi-variants), while others can exhibit syndrome-specific DNA methylation chan…	['Aref-Eshghi, E.', 'Bend, E. G.', 'Colaiacovo, S.', 'Caudle, M.', 'Chakrabarti, R.', 'Napier, M.', 'Brick, L.', 'Brady, L.', 'Carere, D. A.', 'Levy, M. A.', 'Kerkhof, J.', 'Stuart, A.', 'Saleh, M.', 'Beaudet, A. L.', 'Li, C.', 'Kozenko, M.', 'Karp, N.', 'Prasad, C.', 'Siu, V. M.', 'Tarnopolsky, M. A.', 'Ainsworth, P. J.', 'Lin, H.', 'Rodenhiser, D. I.', 'Krantz, I. D.', 'Deardorff, M. A.', 'Schw…	2019-04-05	Association DNAm phenotype | Methylation change | > 15%	Association DNAm phenotype | P-value | top-ranking 1000	Association DNAm phenotype | AUC | > .80	Pruning | Pairwise correlation | < 0.80		Machine learning | Support vector machine	Train/test split: 75/25% | 10-fold cross-validation	Yes (n = 965)	Not reported	No	No	Cell type
Dup7 syndrome	Genetic syndromes	Aref-Eshghi et al.	2020	Evaluation of DNA methylation episignatures for diagnosis and phenotype correlations in 42 Mendelian neurodevelopmental disorders	10.1016/j.ajhg.2020.01.019	850	Raw individual-level data	7590	100	7490	Case control	Not reported	Peripheral blood	Multiple (450K, EPICv1)	Not reported	Journal Article	Am J Hum Genet	['Cohort Studies', '*DNA Methylation', 'Genetic Heterogeneity', 'Humans', 'Neurodevelopmental Disorders/*genetics', '*Phenotype', 'Syndrome', 'DNA methylation', 'EpiSign', 'VUS classification', 'episignature', 'molecular diagnostics', 'uncertain clinical cases', 'LA - eng', 'N1 - 1537-6605', 'Aref-Eshghi, Erfan', 'Kerkhof, Jennifer', 'Pedro, Victor P', 'Groupe DI France', 'Barat-Houari, Mouna', '…	Genetic syndromes frequently present with overlapping clinical features and inconclusive or ambiguous genetic findings which can confound accurate diagnosis and clinical management. An expanding number of genetic syndromes have been shown to have unique genomic DNA methylation patterns (called "episignatures"). Peripheral blood episignatures can be used for diagnostic testing as well as for the i…	['Aref-Eshghi, E.', 'Kerkhof, J.', 'Pedro, V. P.', 'Barat-Houari, M.', 'Ruiz-Pallares, N.', 'Andrau, J. C.', 'Lacombe, D.', 'Van-Gils, J.', 'Fergelot, P.', 'Dubourg, C.', 'Cormier-Daire, V.', 'Rondeau, S.', 'Lecoquierre, F.', 'Saugier-Veber, P.', 'Nicolas, G.', 'Lesca, G.', 'Chatron, N.', 'Sanlaville, D.', 'Vitobello, A.', 'Faivre, L.', 'Thauvin-Robinet, C.', 'Laumonnier, F.', 'Raynaud, M.', 'Ald…	2020-03-05	Association DNAm phenotype | Effect size * P-value | top-ranking 1000	Association DNAm phenotype | AUC | top-ranking 100-150	Pruning | R-squared | 0.60-0.80			Machine learning | Support vector machine	Train/test split: 75/25% | 10-fold cross-validation	Yes (n = 965)	Not reported	No	No	Cell type, 10 PCs
Dystonia 28 (DYT28)	Genetic syndromes	Levy et al.	2022	Novel diagnostic DNA methylation episignatures expand and refine the epigenetic landscapes of Mendelian disorders	10.1016/j.xhgg.2021.100075	1270	Raw individual-level data	660	110	550	Case control	Childhood and adolescence	Peripheral blood	Multiple (450K, EPICv1)	Not reported	Journal Article	Human Genetics and Genomics Advances	['Episignatures', 'Neurodevelopmental disorders', 'DNA methylation', 'Epigenetics', 'Clinical diagnostics']	Summary Overlapping clinical phenotypes and an expanding breadth and complexity of genomic associations are a growing challenge in the diagnosis and clinical management of Mendelian disorders. The functional consequences and clinical impacts of genomic variation may involve unique, disorder-specific, genomic DNA methylation episignatures. In this study, we describe 19 novel episignature disorders…	['Levy, Michael A.', 'McConkey, Haley', 'Kerkhof, Jennifer', 'Barat-Houari, Mouna', 'Bargiacchi, Sara', 'Biamino, Elisa', 'Bralo, María Palomares', 'Cappuccio, Gerarda', 'Ciolfi, Andrea', 'Clarke, Angus', 'DuPont, Barbara R.', 'Elting, Mariet W.', 'Faivre, Laurence', 'Fee, Timothy', 'Fletcher, Robin S.', 'Cherik, Florian', 'Foroutan, Aidin', 'Friez, Michael J.', 'Gervasini, Cristina', 'Haghshenas…	2022-01-13	Association DNAm phenotype | P-value | top-ranking ?	Association DNAm phenotype | AUC | ?	Pruning | Pairwise correlation | ?			Machine learning | Support vector machine	4-fold cross-validation	No	Not assessed	No	Not reported	Cell type
Early preterm birth	Lifestyle and environment	Segura et al.	20250	Methylation profile scores of environmental exposures and risk of relapse after a first episode of schizophrenia	10.1016/j.euroneuro.2025.02.003	2730	Published summary statistics (semi-supervised)	910			Cohort study	Adolescence	Blood	EPICv1	White	Journal Article	Eur Neuropsychopharmacol		Both genetic and environmental factors have been found to play a significant role in psychosis relapse, either independently or through their synergistic interaction. Recently, DNA methylation (DNAm) has been proposed through the calculation of methylation profile scores (MPS). The aim of the present study is to evaluate the association of MPS as a surrogate marker of the biological impact of ear…	['Segura, A. G.', 'Prohens, L.', 'Julia, L.', 'Amoretti, S.', 'M, R. Ibero', 'Pino-Camacho, L.', 'Cano-Escalera, G.', 'Mane, A.', 'Rodriguez-Jimenez, R.', 'Roldan, A.', 'Sarro, S.', 'Ibanez, A.', 'Usall, J.', 'Lobo, A.', 'Garcia-Rizo, C.', 'Cuesta, M. J.', 'Parellada, M.', 'Gonzalez-Pinto, A.', 'Berrocoso, E.', 'Bernardo, M.', 'Mas, S.', 'Rodriguez, N.', 'Perez-Ramos, A.', 'Salmeron, S.', 'Gonzal…	2025-05-04	Association DNAm phenotype | P-value | p < .05					Discovery EWAS | Linear regression	No	No	Not reported	No	Not reported	Age, sex and tobacco consumption,PRS of educational attainment
Early-onset psychosis	Neuro-psychiatric health indicators	Ruiz-Ramos et al.	20250	Characterizing the Social Epigenome in Mexican Patients with Early-Onset Psychosis	10.3390/genes16050591	1010	Raw individual-level data	230	120	110	Case control	Adolescence	Whole blood	EPICv1	Latinx	Journal Article	Genes		Background: Psychosis is one of the leading causes of disability worldwide. Individuals with early-onset psychosis (EOP) tend to experience a worse prognosis and shorter life expectancy. The etiology of EOP remains unclear, but epigenetic mechanisms are known to serve as the interface between environmental exposures and biological processes to better understand its etiology. Objectives: We charac…	['Ruiz-Ramos, D.', 'Martinez-Magana, J. J.', 'Juarez-Rojop, I. E.', 'Nolasco-Rosales, G. A.', 'Sosa-Hernandez, F.', 'Cruz-Castillo, J. D.', 'Cavazos, J.', 'Callejas, A.', 'Zavaleta-Ramirez, P.', 'Zorrilla-Dosal, J. A.', 'Lanzagorta, N.', 'Nicolini, H.', 'Montalvo-Ortiz, J. L.', 'Glahn, D. C.', 'Genis-Mendoza, A. D.']	2025-05-17	Association DNAm phenotype | P-value | p < .001					Discovery EWAS | Linear regression	No	No	Reported | Association | β = 1.96, 95% CI 0.54–4.31	Yes	Not reported	PC1 (principal component 1), PC2, PC3, PC4, PC5, age, and seks
Early-onset psychosis	Neuro-psychiatric health indicators	Ruiz-Ramos et al.	20250	Characterizing the Social Epigenome in Mexican Patients with Early-Onset Psychosis	10.3390/genes16050591	98320	Raw individual-level data	230	120	110	Case control	Adolescence	Whole blood	EPICv1	Latinx	Journal Article	Genes		Background: Psychosis is one of the leading causes of disability worldwide. Individuals with early-onset psychosis (EOP) tend to experience a worse prognosis and shorter life expectancy. The etiology of EOP remains unclear, but epigenetic mechanisms are known to serve as the interface between environmental exposures and biological processes to better understand its etiology. Objectives: We charac…	['Ruiz-Ramos, D.', 'Martinez-Magana, J. J.', 'Juarez-Rojop, I. E.', 'Nolasco-Rosales, G. A.', 'Sosa-Hernandez, F.', 'Cruz-Castillo, J. D.', 'Cavazos, J.', 'Callejas, A.', 'Zavaleta-Ramirez, P.', 'Zorrilla-Dosal, J. A.', 'Lanzagorta, N.', 'Nicolini, H.', 'Montalvo-Ortiz, J. L.', 'Glahn, D. C.', 'Genis-Mendoza, A. D.']	2025-05-17	Association DNAm phenotype | P-value | p < .01					Discovery EWAS | Linear regression	No	No	Reported | Association | β = 2.21, 95% CI 0.63–4.85	Yes	Not reported	PC1 (principal component 1), PC2, PC3, PC4, PC5, age, and seks
Early-onset psychosis	Neuro-psychiatric health indicators	Ruiz-Ramos et al.	20250	Characterizing the Social Epigenome in Mexican Patients with Early-Onset Psychosis	10.3390/genes16050591	889160	Raw individual-level data	230	120	110	Case control	Adolescence	Whole blood	EPICv1	Latinx	Journal Article	Genes		Background: Psychosis is one of the leading causes of disability worldwide. Individuals with early-onset psychosis (EOP) tend to experience a worse prognosis and shorter life expectancy. The etiology of EOP remains unclear, but epigenetic mechanisms are known to serve as the interface between environmental exposures and biological processes to better understand its etiology. Objectives: We charac…	['Ruiz-Ramos, D.', 'Martinez-Magana, J. J.', 'Juarez-Rojop, I. E.', 'Nolasco-Rosales, G. A.', 'Sosa-Hernandez, F.', 'Cruz-Castillo, J. D.', 'Cavazos, J.', 'Callejas, A.', 'Zavaleta-Ramirez, P.', 'Zorrilla-Dosal, J. A.', 'Lanzagorta, N.', 'Nicolini, H.', 'Montalvo-Ortiz, J. L.', 'Glahn, D. C.', 'Genis-Mendoza, A. D.']	2025-05-17	Association DNAm phenotype | P-value | p < .1					Discovery EWAS | Linear regression	No	No	Reported | Association | β = 2.26, 95% CI 0.63–4.93	Yes	Not reported	PC1 (principal component 1), PC2, PC3, PC4, PC5, age, and seks
Early-onset psychosis	Neuro-psychiatric health indicators	Ruiz-Ramos et al.	20250	Characterizing the Social Epigenome in Mexican Patients with Early-Onset Psychosis	10.3390/genes16050591	80	Raw individual-level data	230	120	110	Case control	Adolescence	Whole blood	EPICv1	Latinx	Journal Article	Genes		Background: Psychosis is one of the leading causes of disability worldwide. Individuals with early-onset psychosis (EOP) tend to experience a worse prognosis and shorter life expectancy. The etiology of EOP remains unclear, but epigenetic mechanisms are known to serve as the interface between environmental exposures and biological processes to better understand its etiology. Objectives: We charac…	['Ruiz-Ramos, D.', 'Martinez-Magana, J. J.', 'Juarez-Rojop, I. E.', 'Nolasco-Rosales, G. A.', 'Sosa-Hernandez, F.', 'Cruz-Castillo, J. D.', 'Cavazos, J.', 'Callejas, A.', 'Zavaleta-Ramirez, P.', 'Zorrilla-Dosal, J. A.', 'Lanzagorta, N.', 'Nicolini, H.', 'Montalvo-Ortiz, J. L.', 'Glahn, D. C.', 'Genis-Mendoza, A. D.']	2025-05-17	Association DNAm phenotype | P-value | p < 1e-4					Discovery EWAS | Linear regression	No	No	Reported | Association | β = 1.73, 95% CI 0.45–3.78	Yes	Not reported	PC1 (principal component 1), PC2, PC3, PC4, PC5, age, and seks
Early-onset psychosis	Neuro-psychiatric health indicators	Ruiz-Ramos et al.	20250	Characterizing the Social Epigenome in Mexican Patients with Early-Onset Psychosis	10.3390/genes16050591	30	Raw individual-level data	230	120	110	Case control	Adolescence	Whole blood	EPICv1	Latinx	Journal Article	Genes		Background: Psychosis is one of the leading causes of disability worldwide. Individuals with early-onset psychosis (EOP) tend to experience a worse prognosis and shorter life expectancy. The etiology of EOP remains unclear, but epigenetic mechanisms are known to serve as the interface between environmental exposures and biological processes to better understand its etiology. Objectives: We charac…	['Ruiz-Ramos, D.', 'Martinez-Magana, J. J.', 'Juarez-Rojop, I. E.', 'Nolasco-Rosales, G. A.', 'Sosa-Hernandez, F.', 'Cruz-Castillo, J. D.', 'Cavazos, J.', 'Callejas, A.', 'Zavaleta-Ramirez, P.', 'Zorrilla-Dosal, J. A.', 'Lanzagorta, N.', 'Nicolini, H.', 'Montalvo-Ortiz, J. L.', 'Glahn, D. C.', 'Genis-Mendoza, A. D.']	2025-05-17	Association DNAm phenotype | P-value | p < 1e-5					Discovery EWAS | Linear regression	No	No	Reported | Association | β = 1.28, 95% CI 0.23–2.82	Yes	Not reported	PC1 (principal component 1), PC2, PC3, PC4, PC5, age, and seks
Ectodysplasin-A	Biological markers	McKinnon et al.	2024	Epigenetic scores derived in saliva are associated with gestational age at birth	10.1186/s13148-024-01701-2	100	Pre-established MPS	3320			Cohort study	Birth	Saliva	EPICv1	White	Journal Article	Clin Epigenetics		BACKGROUND: Epigenetic scores (EpiScores), reflecting DNA methylation (DNAm)-based surrogates for complex traits, have been developed for multiple circulating proteins. EpiScores for pro-inflammatory proteins, such as C-reactive protein (DNAm CRP), are associated with brain health and cognition in adults and with inflammatory comorbidities of preterm birth in neonates. Social disadvantage can bec…	['McKinnon, K.', 'Conole, E. L. S.', 'Vaher, K.', 'Hillary, R. F.', 'Gadd, D. A.', 'Binkowska, J.', 'Sullivan, G.', 'Stevenson, A. J.', 'Corrigan, A.', 'Murphy, L.', 'Whalley, H. C.', 'Richardson, H.', 'Marioni, R. E.', 'Cox, S. R.', 'Boardman, J. P.']	2024-06-29	None						No	No	Not assessed	No	Not reported	age at sample, birthweight z-score, sex, and methylation processing batch
ENPP7	Biological markers	McKinnon et al.	2024	Epigenetic scores derived in saliva are associated with gestational age at birth	10.1186/s13148-024-01701-2	1560	Pre-established MPS	3320			Cohort study	Birth	Saliva	EPICv1	White	Journal Article	Clin Epigenetics		BACKGROUND: Epigenetic scores (EpiScores), reflecting DNA methylation (DNAm)-based surrogates for complex traits, have been developed for multiple circulating proteins. EpiScores for pro-inflammatory proteins, such as C-reactive protein (DNAm CRP), are associated with brain health and cognition in adults and with inflammatory comorbidities of preterm birth in neonates. Social disadvantage can bec…	['McKinnon, K.', 'Conole, E. L. S.', 'Vaher, K.', 'Hillary, R. F.', 'Gadd, D. A.', 'Binkowska, J.', 'Sullivan, G.', 'Stevenson, A. J.', 'Corrigan, A.', 'Murphy, L.', 'Whalley, H. C.', 'Richardson, H.', 'Marioni, R. E.', 'Cox, S. R.', 'Boardman, J. P.']	2024-06-29	None						No	No	Not assessed	No	Not reported	age at sample, birthweight z-score, sex, and methylation processing batch
ENRAGE	Biological markers	Waterfield et al.	2024	DNA methylation models of protein abundance across the lifecourse	10.1186/s13148-024-01802-y		Raw individual-level data	2220			Population-based	Mid childhood	Peripheral blood	Multiple (450K, EPICv1)	European	Journal Article	Clin Epigenetics		Multiple studies have shown that DNA methylation (DNAm) models of protein abundance can be informative about exposure, phenotype and disease risk. Here we investigate and provide descriptive details of the capacity of DNAm to capture non-genetic variation in protein abundance across the lifecourse. We evaluated the performance of 14 previously published DNAm models of protein abundance (episcores…	['Waterfield, Scott', 'Yousefi, Paul', 'Suderman, Matt']	2024-12-21	None					Penalized regression | Elastic net	5-fold cross-validation	No	Reported | Correlation | r = -0.011254797248706	No	Not reported	Not reported
ENRAGE	Biological markers	Waterfield et al.	2024	DNA methylation models of protein abundance across the lifecourse	10.1186/s13148-024-01802-y		Raw individual-level data	2220			Population-based	Mid childhood	Peripheral blood	Multiple (450K, EPICv1)	European	Journal Article	Clin Epigenetics		Multiple studies have shown that DNA methylation (DNAm) models of protein abundance can be informative about exposure, phenotype and disease risk. Here we investigate and provide descriptive details of the capacity of DNAm to capture non-genetic variation in protein abundance across the lifecourse. We evaluated the performance of 14 previously published DNAm models of protein abundance (episcores…	['Waterfield, Scott', 'Yousefi, Paul', 'Suderman, Matt']	2024-12-21	None					Penalized regression | Elastic net	5-fold cross-validation	No	Reported | Correlation | r = 0.092	No	Not reported	Not reported
ENRAGE	Biological markers	Waterfield et al.	2024	DNA methylation models of protein abundance across the lifecourse	10.1186/s13148-024-01802-y		Raw individual-level data	2220			Population-based	Mid childhood	Peripheral blood	Multiple (450K, EPICv1)	European	Journal Article	Clin Epigenetics		Multiple studies have shown that DNA methylation (DNAm) models of protein abundance can be informative about exposure, phenotype and disease risk. Here we investigate and provide descriptive details of the capacity of DNAm to capture non-genetic variation in protein abundance across the lifecourse. We evaluated the performance of 14 previously published DNAm models of protein abundance (episcores…	['Waterfield, Scott', 'Yousefi, Paul', 'Suderman, Matt']	2024-12-21	None					Penalized regression | Elastic net	5-fold cross-validation	No	Reported | Correlation | r = 0.038	No	Not reported	Not reported
Epileptic encephalopathy, childhood-onset (EEOC)	Genetic syndromes	Aref-Eshghi et al.	2020	Evaluation of DNA methylation episignatures for diagnosis and phenotype correlations in 42 Mendelian neurodevelopmental disorders	10.1016/j.ajhg.2020.01.019	1110	Raw individual-level data	7540	50	7490	Case control	Not reported	Peripheral blood	Multiple (450K, EPICv1)	Not reported	Journal Article	Am J Hum Genet	['Cohort Studies', '*DNA Methylation', 'Genetic Heterogeneity', 'Humans', 'Neurodevelopmental Disorders/*genetics', '*Phenotype', 'Syndrome', 'DNA methylation', 'EpiSign', 'VUS classification', 'episignature', 'molecular diagnostics', 'uncertain clinical cases', 'LA - eng', 'N1 - 1537-6605', 'Aref-Eshghi, Erfan', 'Kerkhof, Jennifer', 'Pedro, Victor P', 'Groupe DI France', 'Barat-Houari, Mouna', '…	Genetic syndromes frequently present with overlapping clinical features and inconclusive or ambiguous genetic findings which can confound accurate diagnosis and clinical management. An expanding number of genetic syndromes have been shown to have unique genomic DNA methylation patterns (called "episignatures"). Peripheral blood episignatures can be used for diagnostic testing as well as for the i…	['Aref-Eshghi, E.', 'Kerkhof, J.', 'Pedro, V. P.', 'Barat-Houari, M.', 'Ruiz-Pallares, N.', 'Andrau, J. C.', 'Lacombe, D.', 'Van-Gils, J.', 'Fergelot, P.', 'Dubourg, C.', 'Cormier-Daire, V.', 'Rondeau, S.', 'Lecoquierre, F.', 'Saugier-Veber, P.', 'Nicolas, G.', 'Lesca, G.', 'Chatron, N.', 'Sanlaville, D.', 'Vitobello, A.', 'Faivre, L.', 'Thauvin-Robinet, C.', 'Laumonnier, F.', 'Raynaud, M.', 'Ald…	2020-03-05	Association DNAm phenotype | Effect size * P-value | top-ranking 1000	Association DNAm phenotype | AUC | top-ranking 100-150	Pruning | R-squared | 0.60-0.80			Machine learning | Support vector machine	Train/test split: 75/25% | 10-fold cross-validation	Yes (n = 965)	Not reported	No	No	Cell type, 10 PCs
E-selectin	Biological markers	McKinnon et al.	2024	Epigenetic scores derived in saliva are associated with gestational age at birth	10.1186/s13148-024-01701-2	1260	Pre-established MPS	3320			Cohort study	Birth	Saliva	EPICv1	White	Journal Article	Clin Epigenetics		BACKGROUND: Epigenetic scores (EpiScores), reflecting DNA methylation (DNAm)-based surrogates for complex traits, have been developed for multiple circulating proteins. EpiScores for pro-inflammatory proteins, such as C-reactive protein (DNAm CRP), are associated with brain health and cognition in adults and with inflammatory comorbidities of preterm birth in neonates. Social disadvantage can bec…	['McKinnon, K.', 'Conole, E. L. S.', 'Vaher, K.', 'Hillary, R. F.', 'Gadd, D. A.', 'Binkowska, J.', 'Sullivan, G.', 'Stevenson, A. J.', 'Corrigan, A.', 'Murphy, L.', 'Whalley, H. C.', 'Richardson, H.', 'Marioni, R. E.', 'Cox, S. R.', 'Boardman, J. P.']	2024-06-29	None						No	No	Not assessed	No	Not reported	age at sample, birthweight z-score, sex, and methylation processing batch
ESM-1	Biological markers	McKinnon et al.	2024	Epigenetic scores derived in saliva are associated with gestational age at birth	10.1186/s13148-024-01701-2	550	Pre-established MPS	3320			Cohort study	Birth	Saliva	EPICv1	White	Journal Article	Clin Epigenetics		BACKGROUND: Epigenetic scores (EpiScores), reflecting DNA methylation (DNAm)-based surrogates for complex traits, have been developed for multiple circulating proteins. EpiScores for pro-inflammatory proteins, such as C-reactive protein (DNAm CRP), are associated with brain health and cognition in adults and with inflammatory comorbidities of preterm birth in neonates. Social disadvantage can bec…	['McKinnon, K.', 'Conole, E. L. S.', 'Vaher, K.', 'Hillary, R. F.', 'Gadd, D. A.', 'Binkowska, J.', 'Sullivan, G.', 'Stevenson, A. J.', 'Corrigan, A.', 'Murphy, L.', 'Whalley, H. C.', 'Richardson, H.', 'Marioni, R. E.', 'Cox, S. R.', 'Boardman, J. P.']	2024-06-29	None						No	No	Not assessed	No	Not reported	age at sample, birthweight z-score, sex, and methylation processing batch
Externalizing behavior	Neuro-psychiatric health indicators	Kallak et al.	2022	Maternal prenatal depressive symptoms and toddler behavior: an umbilical cord blood epigenome-wide association study	10.1038/s41398-022-01954-6		Raw individual-level data	2560	740	1820	Case control	Birth	Cord blood	EPICv1	European	Journal Article	Transl Psychiatry		Children of mothers with prenatal depressive symptoms (PND) have a higher risk of behavioral problems; fetal programming through DNA methylation is a possible underlying mechanism. This study investigated DNA methylation in cord blood to identify possible "at birth" signatures that may indicate susceptibility to behavioral problems at 18 months of age. Cord blood was collected from 256 children o…	['Kallak, T. K.', 'Fransson, E.', 'Brann, E.', 'Berglund, H.', 'Lager, S.', 'Comasco, E.', 'Lyle, R.', 'Skalkidou, A.']	2022-05-05	Biological relevance | Functional annotation | Grouped to genes					Machine learning | Partial least squares-discriminant analysis	Train/test split: 80/20% | 50 hold-outs	No	Reported | ranged between .4-.6	No	Not reported	age, BMI, place of birth, parity, gestational age, mode of delivery, and education; sample plate batch, sentrix position on the chip, granulocyte cell estimate, red blood cell estimate, CD8 T cell estimate
Externalizing behavior	Neuro-psychiatric health indicators	Kallak et al.	2022	Maternal prenatal depressive symptoms and toddler behavior: an umbilical cord blood epigenome-wide association study	10.1038/s41398-022-01954-6		Raw individual-level data	2560	740	1820	Case control	Birth	Cord blood	EPICv1	European	Journal Article	Transl Psychiatry		Children of mothers with prenatal depressive symptoms (PND) have a higher risk of behavioral problems; fetal programming through DNA methylation is a possible underlying mechanism. This study investigated DNA methylation in cord blood to identify possible "at birth" signatures that may indicate susceptibility to behavioral problems at 18 months of age. Cord blood was collected from 256 children o…	['Kallak, T. K.', 'Fransson, E.', 'Brann, E.', 'Berglund, H.', 'Lager, S.', 'Comasco, E.', 'Lyle, R.', 'Skalkidou, A.']	2022-05-05	Biological relevance | Functional annotation | Grouped to genes					Machine learning | Random forest	Train/test split: 80/20% | 50 hold-outs	No	Reported | ranged between .4-.6	No	Not reported	age, BMI, place of birth, parity, gestational age, mode of delivery, and education; sample plate batch, sentrix position on the chip, granulocyte cell estimate, red blood cell estimate, CD8 T cell estimate
Externalizing behavior	Neuro-psychiatric health indicators	Kallak et al.	2022	Maternal prenatal depressive symptoms and toddler behavior: an umbilical cord blood epigenome-wide association study	10.1038/s41398-022-01954-6		Raw individual-level data	2560	740	1820	Case control	Birth	Cord blood	EPICv1	European	Journal Article	Transl Psychiatry		Children of mothers with prenatal depressive symptoms (PND) have a higher risk of behavioral problems; fetal programming through DNA methylation is a possible underlying mechanism. This study investigated DNA methylation in cord blood to identify possible "at birth" signatures that may indicate susceptibility to behavioral problems at 18 months of age. Cord blood was collected from 256 children o…	['Kallak, T. K.', 'Fransson, E.', 'Brann, E.', 'Berglund, H.', 'Lager, S.', 'Comasco, E.', 'Lyle, R.', 'Skalkidou, A.']	2022-05-05	Biological relevance | Functional annotation | Grouped to genes					Penalized regression | Lasso	Train/test split: 80/20% | 50 hold-outs	No	Reported | ranged between .4-.6	No	Not reported	age, BMI, place of birth, parity, gestational age, mode of delivery, and education; sample plate batch, sentrix position on the chip, granulocyte cell estimate, red blood cell estimate, CD8 T cell estimate
Externalizing behavior	Neuro-psychiatric health indicators	Sun et al.	2023	Associations of DNA Methylation With Behavioral Problems, Gray Matter Volumes, and Negative Life Events Across Adolescence: Evidence From the Longitudinal IMAGEN Study	10.1016/j.biopsych.2022.06.012	1000	Raw individual-level data	5060			Convenience sample	Late childhood	Whole blood	Multiple (450K, EPICv1)	White	Journal Article	Biol Psychiatry		BACKGROUND: Negative life events (NLEs) increase the risk for externalizing behaviors (EBs) and internalizing behaviors (IBs) in adolescence and adult psychopathology. DNA methylation associated with behavioral problems may reflect this risk and long-lasting effects of NLEs. METHODS: To identify consistent associations between blood DNA methylation and EBs or IBs across adolescence, we conducted …	['Sun, Y.', 'Jia, T.', 'Barker, E. D.', 'Chen, D.', 'Zhang, Z.', 'Xu, J.', 'Chang, S.', 'Zhou, G.', 'Liu, Y.', 'Tay, N.', 'Luo, Q.', 'Chang, X.', 'Banaschewski, T.', 'Bokde, A. L. W.', 'Flor, H.', 'Grigis, A.', 'Garavan, H.', 'Heinz, A.', 'Martinot, J. L.', 'Paillere Martinot, M. L.', 'Artiges, E.', 'Nees, F.', 'Orfanos, D. P.', 'Paus, T.', 'Poustka, L.', 'Hohmann, S.', 'Millenet, S.', 'Frohner, …	2023-02-15	Association DNAm phenotype | P-value | top-ranking 100					Discovery EWAS | Linear mixed model	10-fold cross-validation	Yes (n = 823)	Reported | t-test | t=3.31,p<.001	Yes	Not reported	gender, recruitment sites, first 2 components of cell type composition, the first 4 principal components of DNAm, the first 4 multidimensional scaling genetic components, and hybridization waves (to control batch effects)
Externalizing behavior	Neuro-psychiatric health indicators	Sun et al.	2023	Associations of DNA Methylation With Behavioral Problems, Gray Matter Volumes, and Negative Life Events Across Adolescence: Evidence From the Longitudinal IMAGEN Study	10.1016/j.biopsych.2022.06.012	10000	Raw individual-level data	5060			Convenience sample	Late childhood	Whole blood	Multiple (450K, EPICv1)	White	Journal Article	Biol Psychiatry		BACKGROUND: Negative life events (NLEs) increase the risk for externalizing behaviors (EBs) and internalizing behaviors (IBs) in adolescence and adult psychopathology. DNA methylation associated with behavioral problems may reflect this risk and long-lasting effects of NLEs. METHODS: To identify consistent associations between blood DNA methylation and EBs or IBs across adolescence, we conducted …	['Sun, Y.', 'Jia, T.', 'Barker, E. D.', 'Chen, D.', 'Zhang, Z.', 'Xu, J.', 'Chang, S.', 'Zhou, G.', 'Liu, Y.', 'Tay, N.', 'Luo, Q.', 'Chang, X.', 'Banaschewski, T.', 'Bokde, A. L. W.', 'Flor, H.', 'Grigis, A.', 'Garavan, H.', 'Heinz, A.', 'Martinot, J. L.', 'Paillere Martinot, M. L.', 'Artiges, E.', 'Nees, F.', 'Orfanos, D. P.', 'Paus, T.', 'Poustka, L.', 'Hohmann, S.', 'Millenet, S.', 'Frohner, …	2023-02-15	Association DNAm phenotype | P-value | top-ranking 1000					Discovery EWAS | Linear mixed model	10-fold cross-validation	Yes (n = 823)	Reported | t-test | t=2.65,p=.004	Yes	Not reported	gender, recruitment sites, first 2 components of cell type composition, the first 4 principal components of DNAm, the first 4 multidimensional scaling genetic components, and hybridization waves (to control batch effects)
Externalizing behavior	Neuro-psychiatric health indicators	Sun et al.	2023	Associations of DNA Methylation With Behavioral Problems, Gray Matter Volumes, and Negative Life Events Across Adolescence: Evidence From the Longitudinal IMAGEN Study	10.1016/j.biopsych.2022.06.012	100000	Raw individual-level data	5060			Convenience sample	Late childhood	Whole blood	Multiple (450K, EPICv1)	White	Journal Article	Biol Psychiatry		BACKGROUND: Negative life events (NLEs) increase the risk for externalizing behaviors (EBs) and internalizing behaviors (IBs) in adolescence and adult psychopathology. DNA methylation associated with behavioral problems may reflect this risk and long-lasting effects of NLEs. METHODS: To identify consistent associations between blood DNA methylation and EBs or IBs across adolescence, we conducted …	['Sun, Y.', 'Jia, T.', 'Barker, E. D.', 'Chen, D.', 'Zhang, Z.', 'Xu, J.', 'Chang, S.', 'Zhou, G.', 'Liu, Y.', 'Tay, N.', 'Luo, Q.', 'Chang, X.', 'Banaschewski, T.', 'Bokde, A. L. W.', 'Flor, H.', 'Grigis, A.', 'Garavan, H.', 'Heinz, A.', 'Martinot, J. L.', 'Paillere Martinot, M. L.', 'Artiges, E.', 'Nees, F.', 'Orfanos, D. P.', 'Paus, T.', 'Poustka, L.', 'Hohmann, S.', 'Millenet, S.', 'Frohner, …	2023-02-15	Association DNAm phenotype | P-value | top-ranking 10000					Discovery EWAS | Linear mixed model	10-fold cross-validation	Yes (n = 823)	Reported | t-test | t=2.07,p=.019	Yes	Not reported	gender, recruitment sites, first 2 components of cell type composition, the first 4 principal components of DNAm, the first 4 multidimensional scaling genetic components, and hybridization waves (to control batch effects)
Externalizing behavior	Neuro-psychiatric health indicators	Sun et al.	2023	Associations of DNA Methylation With Behavioral Problems, Gray Matter Volumes, and Negative Life Events Across Adolescence: Evidence From the Longitudinal IMAGEN Study	10.1016/j.biopsych.2022.06.012	200	Raw individual-level data	5060			Convenience sample	Late childhood	Whole blood	Multiple (450K, EPICv1)	White	Journal Article	Biol Psychiatry		BACKGROUND: Negative life events (NLEs) increase the risk for externalizing behaviors (EBs) and internalizing behaviors (IBs) in adolescence and adult psychopathology. DNA methylation associated with behavioral problems may reflect this risk and long-lasting effects of NLEs. METHODS: To identify consistent associations between blood DNA methylation and EBs or IBs across adolescence, we conducted …	['Sun, Y.', 'Jia, T.', 'Barker, E. D.', 'Chen, D.', 'Zhang, Z.', 'Xu, J.', 'Chang, S.', 'Zhou, G.', 'Liu, Y.', 'Tay, N.', 'Luo, Q.', 'Chang, X.', 'Banaschewski, T.', 'Bokde, A. L. W.', 'Flor, H.', 'Grigis, A.', 'Garavan, H.', 'Heinz, A.', 'Martinot, J. L.', 'Paillere Martinot, M. L.', 'Artiges, E.', 'Nees, F.', 'Orfanos, D. P.', 'Paus, T.', 'Poustka, L.', 'Hohmann, S.', 'Millenet, S.', 'Frohner, …	2023-02-15	Association DNAm phenotype | P-value | top-ranking 20					Discovery EWAS | Linear mixed model	10-fold cross-validation	Yes (n = 823)	Reported | t-test | t=2.99,p=.001	Yes	Not reported	gender, recruitment sites, first 2 components of cell type composition, the first 4 principal components of DNAm, the first 4 multidimensional scaling genetic components, and hybridization waves (to control batch effects)
Externalizing behavior	Neuro-psychiatric health indicators	Sun et al.	2023	Associations of DNA Methylation With Behavioral Problems, Gray Matter Volumes, and Negative Life Events Across Adolescence: Evidence From the Longitudinal IMAGEN Study	10.1016/j.biopsych.2022.06.012	500	Raw individual-level data	5060			Convenience sample	Late childhood	Whole blood	Multiple (450K, EPICv1)	White	Journal Article	Biol Psychiatry		BACKGROUND: Negative life events (NLEs) increase the risk for externalizing behaviors (EBs) and internalizing behaviors (IBs) in adolescence and adult psychopathology. DNA methylation associated with behavioral problems may reflect this risk and long-lasting effects of NLEs. METHODS: To identify consistent associations between blood DNA methylation and EBs or IBs across adolescence, we conducted …	['Sun, Y.', 'Jia, T.', 'Barker, E. D.', 'Chen, D.', 'Zhang, Z.', 'Xu, J.', 'Chang, S.', 'Zhou, G.', 'Liu, Y.', 'Tay, N.', 'Luo, Q.', 'Chang, X.', 'Banaschewski, T.', 'Bokde, A. L. W.', 'Flor, H.', 'Grigis, A.', 'Garavan, H.', 'Heinz, A.', 'Martinot, J. L.', 'Paillere Martinot, M. L.', 'Artiges, E.', 'Nees, F.', 'Orfanos, D. P.', 'Paus, T.', 'Poustka, L.', 'Hohmann, S.', 'Millenet, S.', 'Frohner, …	2023-02-15	Association DNAm phenotype | P-value | top-ranking 50					Discovery EWAS | Linear mixed model	10-fold cross-validation	Yes (n = 823)	Reported | t-test | t=2.80,p=.003	Yes	Not reported	gender, recruitment sites, first 2 components of cell type composition, the first 4 principal components of DNAm, the first 4 multidimensional scaling genetic components, and hybridization waves (to control batch effects)
Externalizing behavior	Neuro-psychiatric health indicators	Sun et al.	2023	Associations of DNA Methylation With Behavioral Problems, Gray Matter Volumes, and Negative Life Events Across Adolescence: Evidence From the Longitudinal IMAGEN Study	10.1016/j.biopsych.2022.06.012	5000	Raw individual-level data	5060			Convenience sample	Late childhood	Whole blood	Multiple (450K, EPICv1)	White	Journal Article	Biol Psychiatry		BACKGROUND: Negative life events (NLEs) increase the risk for externalizing behaviors (EBs) and internalizing behaviors (IBs) in adolescence and adult psychopathology. DNA methylation associated with behavioral problems may reflect this risk and long-lasting effects of NLEs. METHODS: To identify consistent associations between blood DNA methylation and EBs or IBs across adolescence, we conducted …	['Sun, Y.', 'Jia, T.', 'Barker, E. D.', 'Chen, D.', 'Zhang, Z.', 'Xu, J.', 'Chang, S.', 'Zhou, G.', 'Liu, Y.', 'Tay, N.', 'Luo, Q.', 'Chang, X.', 'Banaschewski, T.', 'Bokde, A. L. W.', 'Flor, H.', 'Grigis, A.', 'Garavan, H.', 'Heinz, A.', 'Martinot, J. L.', 'Paillere Martinot, M. L.', 'Artiges, E.', 'Nees, F.', 'Orfanos, D. P.', 'Paus, T.', 'Poustka, L.', 'Hohmann, S.', 'Millenet, S.', 'Frohner, …	2023-02-15	Association DNAm phenotype | P-value | top-ranking 500					Discovery EWAS | Linear mixed model	10-fold cross-validation	Yes (n = 823)	Reported | t-test | t=3.09,p=.001	Yes	Not reported	gender, recruitment sites, first 2 components of cell type composition, the first 4 principal components of DNAm, the first 4 multidimensional scaling genetic components, and hybridization waves (to control batch effects)
Externalizing behavior	Neuro-psychiatric health indicators	Sun et al.	2023	Associations of DNA Methylation With Behavioral Problems, Gray Matter Volumes, and Negative Life Events Across Adolescence: Evidence From the Longitudinal IMAGEN Study	10.1016/j.biopsych.2022.06.012	50000	Raw individual-level data	5060			Convenience sample	Late childhood	Whole blood	Multiple (450K, EPICv1)	White	Journal Article	Biol Psychiatry		BACKGROUND: Negative life events (NLEs) increase the risk for externalizing behaviors (EBs) and internalizing behaviors (IBs) in adolescence and adult psychopathology. DNA methylation associated with behavioral problems may reflect this risk and long-lasting effects of NLEs. METHODS: To identify consistent associations between blood DNA methylation and EBs or IBs across adolescence, we conducted …	['Sun, Y.', 'Jia, T.', 'Barker, E. D.', 'Chen, D.', 'Zhang, Z.', 'Xu, J.', 'Chang, S.', 'Zhou, G.', 'Liu, Y.', 'Tay, N.', 'Luo, Q.', 'Chang, X.', 'Banaschewski, T.', 'Bokde, A. L. W.', 'Flor, H.', 'Grigis, A.', 'Garavan, H.', 'Heinz, A.', 'Martinot, J. L.', 'Paillere Martinot, M. L.', 'Artiges, E.', 'Nees, F.', 'Orfanos, D. P.', 'Paus, T.', 'Poustka, L.', 'Hohmann, S.', 'Millenet, S.', 'Frohner, …	2023-02-15	Association DNAm phenotype | P-value | top-ranking 5000					Discovery EWAS | Linear mixed model	10-fold cross-validation	Yes (n = 823)	Reported | t-test | t=2.22,p=.013	Yes	Not reported	gender, recruitment sites, first 2 components of cell type composition, the first 4 principal components of DNAm, the first 4 multidimensional scaling genetic components, and hybridization waves (to control batch effects)
Externalizing behavior	Neuro-psychiatric health indicators	van den Oord et al.	2022	DNA methylation signatures of childhood trauma predict psychiatric disorders and other adverse outcomes 17 years after exposure	10.1038/s41380-022-01597-5	25000	Raw individual-level data	4890			Population-based	Late childhood	Dried bloodspot	WGBS	Mixed	Journal Article	Mol Psychiatry		Childhood trauma is robustly linked to a broad range of adverse outcomes with consequences persisting far into adulthood. We conducted a prospective longitudinal study to predict psychiatric disorders and other adverse outcomes from trauma-related methylation changes 16.9 years after trauma exposure in childhood. Methylation was assayed using a sequencing-based approach that provides near-complet…	['van den Oord, Cljd', 'Copeland, W. E.', 'Zhao, M.', 'Xie, L. Y.', 'Aberg, K. A.', 'van den Oord, Ejcg']	2022-08-04	Biological relevance | Associated to certain phenotype | Trauma	Reproducibility | Tissue | CD15 specific				Penalized regression | Elastic net	10-fold cross-validation	No	Not reported	No	Liberal site inclusion to mitigate missingness
Externalizing behavior	Neuro-psychiatric health indicators	van den Oord et al.	2022	DNA methylation signatures of childhood trauma predict psychiatric disorders and other adverse outcomes 17 years after exposure	10.1038/s41380-022-01597-5	25000	Raw individual-level data	4890			Population-based	Late childhood	Dried bloodspot	WGBS	Mixed	Journal Article	Mol Psychiatry		Childhood trauma is robustly linked to a broad range of adverse outcomes with consequences persisting far into adulthood. We conducted a prospective longitudinal study to predict psychiatric disorders and other adverse outcomes from trauma-related methylation changes 16.9 years after trauma exposure in childhood. Methylation was assayed using a sequencing-based approach that provides near-complet…	['van den Oord, Cljd', 'Copeland, W. E.', 'Zhao, M.', 'Xie, L. Y.', 'Aberg, K. A.', 'van den Oord, Ejcg']	2022-08-04	Biological relevance | Associated to certain phenotype | Trauma	Reproducibility | Tissue | CD19 specific				Penalized regression | Elastic net	10-fold cross-validation	No	Not reported	No	Liberal site inclusion to mitigate missingness
Ezrin	Biological markers	McKinnon et al.	2024	Epigenetic scores derived in saliva are associated with gestational age at birth	10.1186/s13148-024-01701-2	320	Pre-established MPS	3320			Cohort study	Birth	Saliva	EPICv1	White	Journal Article	Clin Epigenetics		BACKGROUND: Epigenetic scores (EpiScores), reflecting DNA methylation (DNAm)-based surrogates for complex traits, have been developed for multiple circulating proteins. EpiScores for pro-inflammatory proteins, such as C-reactive protein (DNAm CRP), are associated with brain health and cognition in adults and with inflammatory comorbidities of preterm birth in neonates. Social disadvantage can bec…	['McKinnon, K.', 'Conole, E. L. S.', 'Vaher, K.', 'Hillary, R. F.', 'Gadd, D. A.', 'Binkowska, J.', 'Sullivan, G.', 'Stevenson, A. J.', 'Corrigan, A.', 'Murphy, L.', 'Whalley, H. C.', 'Richardson, H.', 'Marioni, R. E.', 'Cox, S. R.', 'Boardman, J. P.']	2024-06-29	None						No	No	Not assessed	No	Not reported	age at sample, birthweight z-score, sex, and methylation processing batch
Fanconi Anemia (FA)	Genetic syndromes	Pagliara et al.	2023	Identification of a robust DNA methylation signature for Fanconi anemia	10.1016/j.ajhg.2023.09.014	820	Raw individual-level data	1360	250	1110	Case control	Childhood and adolescence	Peripheral blood	EPICv1	Not reported	Journal Article	Am J Hum Genet	['Infinium EPIC', 'nucleic acid genotyping array kit', 'DNA', 'Fanconi anemia protein', 'adolescent', 'adult', 'article', 'blood analysis', 'bone marrow aspiration', 'child', 'clinical article', 'cohort analysis', 'controlled study', 'CpG island', 'diagnostic test accuracy study', 'DNA methylation', 'DNA microarray', 'Fanconi anemia', 'female', 'gene conversion', 'gene sequence', 'genetic complem…	Fanconi anemia (FA) is a clinically variable and genetically heterogeneous cancer-predisposing disorder representing the most common bone marrow failure syndrome. It is caused by inactivating predominantly biallelic mutations involving >20 genes encoding proteins with roles in the FA/BRCA DNA repair pathway. Molecular diagnosis of FA is challenging due to the wide spectrum of the contributing gen…	['Pagliara, D.', 'Ciolfi, A.', 'Pedace, L.', 'Haghshenas, S.', 'Ferilli, M.', 'Levy, M. A.', 'Miele, E.', 'Nardini, C.', 'Cappelletti, C.', 'Relator, R.', 'Pitisci, A.', 'De Vito, R.', 'Pizzi, S.', 'Kerkhof, J.', 'McConkey, H.', 'Nazio, F.', 'Kant, S. G.', 'Di Donato, M.', 'Agolini, E.', 'Matraxia, M.', 'Pasini, B.', 'Pelle, A.', 'Galluccio, T.', 'Novelli, A.', 'Barakat, T. S.', 'Andreani, M.', '…	2023-11-07	Association DNAm phenotype | P-value | top-ranking 1000	Association DNAm phenotype | P-value | top-ranking 1000	Association DNAm phenotype | AUC | top-ranking 500	Pruning | Pairwise correlation | < 0.84		Machine learning | Support vector machine	Train/test split: 75/25% | 5-fold cross-validation	Yes (n=191)	Not reported	No	No	cell type
FAP	Biological markers	McKinnon et al.	2024	Epigenetic scores derived in saliva are associated with gestational age at birth	10.1186/s13148-024-01701-2	740	Pre-established MPS	3320			Cohort study	Birth	Saliva	EPICv1	White	Journal Article	Clin Epigenetics		BACKGROUND: Epigenetic scores (EpiScores), reflecting DNA methylation (DNAm)-based surrogates for complex traits, have been developed for multiple circulating proteins. EpiScores for pro-inflammatory proteins, such as C-reactive protein (DNAm CRP), are associated with brain health and cognition in adults and with inflammatory comorbidities of preterm birth in neonates. Social disadvantage can bec…	['McKinnon, K.', 'Conole, E. L. S.', 'Vaher, K.', 'Hillary, R. F.', 'Gadd, D. A.', 'Binkowska, J.', 'Sullivan, G.', 'Stevenson, A. J.', 'Corrigan, A.', 'Murphy, L.', 'Whalley, H. C.', 'Richardson, H.', 'Marioni, R. E.', 'Cox, S. R.', 'Boardman, J. P.']	2024-06-29	None						No	No	Not assessed	No	Not reported	age at sample, birthweight z-score, sex, and methylation processing batch
FCER2	Biological markers	McKinnon et al.	2024	Epigenetic scores derived in saliva are associated with gestational age at birth	10.1186/s13148-024-01701-2	1630	Pre-established MPS	3320			Cohort study	Birth	Saliva	EPICv1	White	Journal Article	Clin Epigenetics		BACKGROUND: Epigenetic scores (EpiScores), reflecting DNA methylation (DNAm)-based surrogates for complex traits, have been developed for multiple circulating proteins. EpiScores for pro-inflammatory proteins, such as C-reactive protein (DNAm CRP), are associated with brain health and cognition in adults and with inflammatory comorbidities of preterm birth in neonates. Social disadvantage can bec…	['McKinnon, K.', 'Conole, E. L. S.', 'Vaher, K.', 'Hillary, R. F.', 'Gadd, D. A.', 'Binkowska, J.', 'Sullivan, G.', 'Stevenson, A. J.', 'Corrigan, A.', 'Murphy, L.', 'Whalley, H. C.', 'Richardson, H.', 'Marioni, R. E.', 'Cox, S. R.', 'Boardman, J. P.']	2024-06-29	None						No	No	Not assessed	No	Not reported	age at sample, birthweight z-score, sex, and methylation processing batch
FCGR3B	Biological markers	McKinnon et al.	2024	Epigenetic scores derived in saliva are associated with gestational age at birth	10.1186/s13148-024-01701-2	1020	Pre-established MPS	3320			Cohort study	Birth	Saliva	EPICv1	White	Journal Article	Clin Epigenetics		BACKGROUND: Epigenetic scores (EpiScores), reflecting DNA methylation (DNAm)-based surrogates for complex traits, have been developed for multiple circulating proteins. EpiScores for pro-inflammatory proteins, such as C-reactive protein (DNAm CRP), are associated with brain health and cognition in adults and with inflammatory comorbidities of preterm birth in neonates. Social disadvantage can bec…	['McKinnon, K.', 'Conole, E. L. S.', 'Vaher, K.', 'Hillary, R. F.', 'Gadd, D. A.', 'Binkowska, J.', 'Sullivan, G.', 'Stevenson, A. J.', 'Corrigan, A.', 'Murphy, L.', 'Whalley, H. C.', 'Richardson, H.', 'Marioni, R. E.', 'Cox, S. R.', 'Boardman, J. P.']	2024-06-29	None						No	No	Not assessed	No	Not reported	age at sample, birthweight z-score, sex, and methylation processing batch
[truncated: 511 more rows]
